# Supplementary material for: A model for the development of binocular congruence in primary visual cortex
Source: Sci Rep. 2022 Jul 25;12:12669. doi: 10.1038/s41598-022-16739-6 (PMC9314406; doi:10.1038/s41598-022-16739-6)
Supplement: Supplementary file 1 — Supplementary Information. [file 41598_2022_16739_MOESM1_ESM.zip]

Archive with 16 entries (15 files):
- Code/
- __MACOSX/._Code
- Code/anaTabTute.m
- __MACOSX/Code/._anaTabTute.m
- Code/.DS_Store
- __MACOSX/Code/._.DS_Store
- Code/anaTab.m
- __MACOSX/Code/._anaTab.m
- Code/anaBin.m
- __MACOSX/Code/._anaBin.m
- Code/Guide to anaTab.pdf
- __MACOSX/Code/._Guide to anaTab.pdf
- Code/Read me.rtf
- __MACOSX/Code/._Read me.rtf
- Code/calBin.m
- __MACOSX/Code/._calBin.m
