# Supplementary material for: A model for the development of binocular congruence in primary visual cortex
Source: Sci Rep. 2022 Jul 25;12:12669. doi: 10.1038/s41598-022-16739-6 (PMC9314406; doi:10.1038/s41598-022-16739-6)
Supplement: Supplementary file 1 — Supplementary Information. [file 41598_2022_16739_MOESM1_ESM.zip › Code/anaTab.m]

function [d, m] = anaTab(d, m)

% anaTab: sequentially analyse a data table
%
% Call: [d, m] = anaTab(d, m)
% Inputs and outputs:
%   d = data table: table
%   m = metadata: structure
% Description:
%   Rows in the data table represent observations and columns represent
%   variables. Data are analysed in two sequences. First, the tasks listed
%   in m.tasks are performed on the table in sequence. Second, for each
%   task, data in the table are separated into groups and each group is
%   analysed in turn. Grouping variables are contained in m.task.group.
%   Plotting tasks differ in that there are two grouping variables: m.axes
%   indicates variables that change between axes and m.line indicates
%   variables that change between lines on an axes.
	
	% Define handles for task functions in this file
	switch 1, case 1 % hide with code folding
		m.add.fun = @doAdd; % add data to existing axes
		m.anova.fun = @doAnova; % perform analyses of variance on the model(s)
		m.bin.fun = @doBin; % calculate bin number for vector of samples
		m.change.fun = @doChange; % change analysis variables
		m.fitlm.fun = @doFitlm; % fit linear regression model
		m.fitnlm.fun = @doFitnlm; % fit nonlinear regression model
		m.limit.fun = @doLimit; % select rows in which variables fall within limits
		m.list.fun = @doList; % list the data table
		m.load.fun = @doLoad; % load the data table from a mat-file
		m.mean.fun = @doMean; % calculate the mean of the y variable
		m.plot.fun = @doPlot; % plot
		m.pred.fun = @doPred; % predict the y variable from an existing model
		m.reduce.fun = @reduce; % reduce the d.resp dimensions and/or elements
		m.save.fun = @doSave; % save the data table to a mat-file
		m.select.fun = @doSelect; % select rows in which variables have set values
		m.smooth.fun = @doSmooth; % smooth the y variable with a Gaussian profile
		m.summary.fun = @doSummary; % summarise the data table
		m.set.fun = @doSet; % set the appearance of an exising plot
		m.show.fun = @doShow; % show an existing model
	end
	
	% Set up grouping for tasks plot and add
	if ~ isfield(m, 'axes')
		if isfield(m.plot, 'group')
			m.axes = m.plot.group; % user-specified
		else
			m.axes = {}; % single axes
		end
	end
	if ~ iscell(m.axes), m.axes = {m.axes}; end % ensure cell class
	m.add.group = m.axes; m.plot.group = m.axes; % grouping variables
	
	% Perform tasks
	if ~ isempty(m.tasks)
		task = strtrim(m.tasks); % remove insignificant white space
	else
		return % nothing to do
	end
	task = strsplit(task); % split the string into a cell array of strings
	for i = 1: length(task) % loop over tasks
		taskC = task{i}; % current task
		m.task = taskC; % store task name
		if strcmp(taskC, 'stop') % stop processing
			break
		end
		if isempty(d) % data table is empty
			error('Data table input to task ''%s'' is empty', taskC);
		end
		if isfield(m, taskC) && isfield(m.(taskC), 'fun')
			% function handle exists
			[d, m] = anaGroups(d, m, taskC);
		else % error
			error('Task ''%s'' is undefined', taskC);
		end
	end

function [d, m] = anaGroups(d, m, task)

% Analyse data group by group
%
% Input:
%   task = task currently being executed: char
%   m.(task).group = list of grouping variables for this task: char or cell

	% Find grouping variable(s) and function to execute
	if isfield(m.(task), 'group') % grouping variable(s) for this task
		var = m.(task).group;
	else % no grouping
		var = {};
	end
	fun = m.(task).fun; % handle of function to execute

	% Split d into groups and apply function to each group
	if exist('findgroups', 'file') == 2
		
		% R2015b and later
		if isempty(var) % no grouping
			g = ones(size(d, 1), 1); % all rows
			gs = 1; % one group
		else
			[g, dU] = findgroups(d(:, var)); % find groups specified by var
			gs = size(dU, 1); % number of groups
		end
		m.groups = gs; % store number of groups
		dOut = cell(gs, 1); % allocate storage
		for j = 1: gs % loop over groups
			m.group = j; % current group number		
			%	dIn = d(g == j, :); % current group: takes too much RAM for big	files
			%	[dOut{j}, m] = fun(dIn, m); % analyse group
			[dOut{j}, m] = fun(d(g == j, :), m); % analyse group
		end
		
	else
		
		% Legacy code
		g = group(d, var); % group data
		gs = length(g); m.groups = gs; % number of groups
		dOut = cell(gs, 1); % allocate storage
		for j = 1: gs % loop over groups
			m.group = j; % current group number
			[dOut{j}, m] = fun(g{j}, m); % analyse group
		end
		
	end
	
	% Finalise
	d = vertcat(dOut{:}); % combine data tables over groups
	
function [d, m] = countRows(d, m)

% Count rows in the data table

	rows = size(d, 1); % number of rows
	d = d(1, :); % keep only first row
	d.rows = rows; % add variable

function [d, m] = doAdd(d, m)

% Add data to existing axes
%
% Inputs:
%   m.add.arg (optional) = arguments for plotting function: cell
%   m.add.funFun (optional) = plotting function: function handle
%   m.line (optional) = line grouping variable(s): char or cell
%   m.plot.colourOrder (optional) = line colour order: see colorOrder in plot
%   m.x = independent variable: char
%   m.y = dependent variable: char

	% Initialise
	if isfield(m.add, 'funFun') % set plotting function
		fun = m.add.funFun; % user-provided function
	else
		if isfield(m.add, 'arg') % plot arguments
			arg = m.add.arg; % user-supplied arguments
		else
			arg = {}; % default
		end
		fun =  @(d, m)plot(d.(m.x), d.(m.y), arg{:}); % default
	end
	if ~ isfield(m, 'line'), m.line = {}; end % line grouping default
	if ~ iscell(m.line), m.line = {m.line}; end % ensure cell class

	% Loop over lines
	hC = m.handle.axes(m.group); % axes handle
	axes(hC); % make axes current
	aC = d; % current data table
	p = group(aC, m.line); % group into lines
	ps = length(p); % number of lines
	set(hC, 'nextPlot', 'add'); % add lines, don't replace
	if isfield(m, 'plot') && isfield(m.plot, 'colourOrder') % pre-R2014b
		colourOrder = m.plot.colourOrder; % line colours
	else
		colourOrder = get(hC, 'ColorOrder');
	end
	%{
	% set line colours in R2014b+
	if isfield(m, 'plot') && isfield(m.plot, 'colourOrder')
		hC.colorOrder = m.plot.colourOrder;
	end
	set(hC, 'colorOrderIndex', 1); % start at first colour
	%}
	%	hLine = findobj(hC, 'type', 'line'); % handles of existing lines
	%	set(hLine, 'lineStyle', 'none', 'marker', 'o');
		% reset existing line style to distinguish from model
	for i = 1: ps % loop over lines
		pC = p{i}; % current data to plot
		hP = fun(pC, m); % plot: pre-R2014b
		j = mod(i - 1, size(colourOrder, 1)) + 1; % set line color
		set(hP, 'color', colourOrder(j, :));
		% fun(pC, m); % plot: R2014b+
		labelLine(pC, hP, m.line); % label line by adding display name
	end
	
function [d, m] = doAnova(d, m)

% Perform and display analyses of variance on the model(s)
%
% Input:
%   m.model = model(s) produced by task fitlm
% Output:
%   ANOVA tables, one for each model

	% Loop over models
	for i = 1: length(m.model)
		modelC = m.model{i}; % current model
		dC = modelC.Variables; % data used to obtain model
		name = modelC.PredictorNames; % predictor variables
		
		% Ensure that all predictor variables are multi-valued
		for j = 1: length(name) % loop over predictor variables
			nameC = name{j}; % current name
			val = unique(dC.(nameC)); % unique values
			if size(val, 1) == 1
				error('Predictor variable %s is single-valued', nameC);
			end
		end

		% Perform ANOVA
		disp(anova(modelC));
		
	end

function [d, m] = doBin(d, m)

% Calculate bin number, with (as far as possible) equal numbers of samples
% per bin
%
% Input:
%   m.x = independent variable: char
%   m.bin.bins (optional) = number of bins: double: default = 10
% Output:
%   d.bin = bin number

	if isfield(m.bin, 'bins') % set number of bins
		bins = m.bin.bins; % user-supplied
	else
		bins = 10; % default
	end
	ts = size(d, 1); % number of trials
	d = sortrows(d, m.x); % sort by stimulus value
	d.bin = (1 + floor(bins * ((0: ts - 1) / ts)))'; % bin number of each trial

function [d, m] = doChange(d, m)

% Change variables
%
% Inputs:
%   m.change.arg = list of variable, each followed by its new value: cell

	% Change variables in m.change.arg
	if isfield(m.change, 'arg') % m.change.arg is defined
		s = m.change.arg; % cell array of parameter/value pairs
		for i = 2: 2: length(s) % loop over pairs
			e = [s{i - 1}, ' = s{i};']; % expression to evaluate
			eval(e);
		end
	end

function [d, m] = doFitlm(d, m)

% Fit linear model
%
% Inputs:
%   m.fitlm.arg (optional) = list of arguments to fitlm: cell
%   m.group (internal) = group number: double
% Output:
%   m.model = models generated by fitlm, one for each group: cell

	% Initialise
	if isfield(m.fitlm, 'arg') % m.fitlm.arg specified
		arg = m.fitlm.arg; % user-specified arguments
	else
		arg = {}; % default
	end
	
	% Clear existing model(s)
	if m.group == 1 && isfield(m, 'model')
		m = rmfield(m, 'model');
	end
	
	% Remove unused categories
	for name = d.Properties.VariableNames % loop over variables in d
		nameC = char(name); % name as string
		val = d.(nameC); % values of variable
		if iscategorical(val) % if this variable is categorical
			d.(nameC) = removecats(val); % remove unused categories
		end
	end
	
	% Fit
	m.model{m.group} = fitlm(d, arg{:});

function [d, m] = doFitnlm(d, m)

% Fit nonlinear model
%
% Inputs:
%   m.fitnlm.arg (optional) = list of arguments to fitnlm: cell
%   m.fitnlm.funFun = model function: function handle
%   m.fitnml.beta0 = starting values for model parameters: double
%   m.group (internal) = group number: double
% Output:
%   m.model = models generated by fitnlm, one for each group: cell

	% Initialise
	if isfield(m.fitnlm, 'arg') % m.fitnlm.arg specified
		arg = m.fitnlm.arg; % user-specified arguments
	else
		arg = {}; % default
	end
	
	% Remove unused categories
	for name = d.Properties.VariableNames % loop over variables in d
		nameC = char(name); % name as string
		val = d.(nameC); % values of variable
		if iscategorical(val) % if this variable is categorical
			d.(nameC) = removecats(val); % remove unused categories
		end
	end
	
	% Fit
	m.model{m.group} = fitnlm(d, m.fitnlm.funFun, m.fitnlm.beta0, arg{:});

function [d, m] = doLimit(d, m)
		
% Select rows in which specified variables fall within specified limits
%
% Input:
%		Variables are specified by fields in the metadata struture, m.limit.
%		Allowable values are specified as a closed range.

	% Initialise
	var = d.Properties.VariableNames; % names of variables in d
	field = fieldnames(m.limit); % names of fields in m.limit
	name = intersect(var, field); % names in both var and field
	names = length(name); % number of names
	rows = size(d, 1); % number of rows in d
	row = zeros(rows, names); % rows to select

	% For each name, find rows to select
	for i = 1: names % loop over names
		nameC = name{i}; % current name
		valV = d.(nameC); % values of variable
		valF = m.limit.(nameC); % value of field
		classC = class(valV); % class of variable
		switch classC % check that the variable is double
			case 'double'
				rowC = valV >= valF(1) & valV <= valF(2);
			otherwise
				warning('Row selection: class %s not supported', classC);
		end
		row(:, i) = rowC; % store result for this name
	end

	% Select rows
	row = all(row, 2); % find rows that satisfy all tests
	d = d(row, :); % select rows
		
function [d, m] = doList(d, m)

% List data table

	if isfield(m.list, 'vars') % variables to list
		disp(d(:, m.list.vars));
	else % list whole data table
		disp(d);
	end

function [d, m] = doLoad(~, m)

% Load data table from file

	if isfield(m, 'folder') % m.folder exists
		f = [m.folder, filesep]; % folder from which to load
	else
		f = []; % default
	end
	if isfield(m.load, 'name')
		n = [f, m.load.name]; % user-specified name
	else
		n = []; % default
	end
	load(n, 'd'); % load
	
function [d, m] = doMean(d, m)

% Calculate mean y and, if m.x exists, mean x

	if isfield(m, 'x') % x exists
		xMean = mean(d.(m.x)); % mean x
	end
	yMean = mean(d.(m.y)); % mean y
	d = d(1, :); % keep only first row
	if isfield(m, 'x')
		d.(m.x) = xMean;
	end
	d.(m.y) = yMean;

function [d, m] = doPlot(d, m)

% Plot data defined by grouping variables

	% Set plotting function
	if isfield(m.plot, 'funFun') % set plotting function
		hFun = m.plot.funFun; % user-provided function handle
	else % default
		if isfield(m.plot, 'arg') % plot arguments
			arg = m.plot.arg; % user-supplied arguments
		else
			arg = {}; % default
		end
		hFun =  @(d, m)plot(d.(m.x), d.(m.y), arg{:}); % function handle
	end
	fun = func2str(hFun); % convert handle to char
	i = strfind(fun, ')'); i = i(1) + 1; % starting index of function name
	fun = fun(i: end); % trim leading arguments
	i = strfind(fun, '('); i = i(1) - 1; % end index of function name
	fun = fun(1: i); % function name
	
	% Set line grouping
	if isfield(m.plot, 'line') % m.plot.line is defined
		m.line = m.plot.line; % internal reference is to m.line
	end
	if ~ isfield(m, 'line'), m.line = {}; end % line grouping default
	if ~ iscell(m.line), m.line = {m.line}; end % ensure cell class
	
	% Initialise axes
	if strcmp(fun, 'polarplot') % check axes type
		[ax, i] = iniAxes(m, 'polar'); % polar axes
	else
		[ax, i] = iniAxes(m); % everything else
	end
	labelFigure(i, m.axes, m.line); % label figure with variable names
	labelAxes(d, m.axes); % label axes with variable values
	if isfield(m.plot, 'colourOrder')
		set(ax, 'colorOrder', m.plot.colourOrder); % set line colours
	end
	hold all; % add plots, don't replace
	
	% Loop over lines
	l = group(d, m.line); % group into lines
	for i = 1: length(l) % loop over lines
		pC = l{i}; % current data to plot
		switch fun
			case 'contour'
				[~, hP] = hFun(pC, m);
			otherwise % everthing else
				hP = hFun(pC, m);
		end
		labelLine(pC, hP, m.line); % label line by adding display name
	end
	
	% Store handles
	if ~ isempty(m.line) % add legend
		if m.group == 1, m.handle.legend = []; end
		m.handle.legend = [m.handle.legend, legend('location', 'best')];
		legend('boxOff');
	end
	if m.group == 1, m.handle.axes = []; end
	m.handle.axes = [m.handle.axes, ax]; % store axes handle(s) in m
	
	% Finalise
	if ~ strcmp(fun, 'polarplot') % can't label polar axes
		labelAxis(d, {m.x, m.y}); % label x- and y-axes
	end
	hold off;
	prettyPlot(ax, m);

function [d, m] = doPred(d, m)

% Evaluate model

	mC = m.model{m.group}; % current model
	if isfield(m.pred, 'row') % data are contained in a single row
		x = d.(m.x); % predictor values: 1 x os x vs
		x = shiftdim(x, 1); % predict requires observations x variables: os x vs
		y = predict(mC, x); % predict
		d.(m.y) = shiftdim(y, -1); % 1 x os
	else % data are contained in columns
		if all(size(mC.Variables) == size(d)) % fit is based on table d
			d.(m.y) = predict(mC, d); % predict
		else % fit is based on x, y
			d.(m.y) = predict(mC, d.(m.x)); % predict
		end
	end

function [d, m] = doSave(d, m)

% Save data table to file

	if isfield(m, 'folder') % m.folder exists
		f = [m.folder, filesep]; % folder in which to save
	else
		f = []; % default
	end
	if isfield(m.save, 'name')
		n = [f, m.save.name]; % user-specified name
	else
		n = []; % default
	end
	if isfield(m.save, 'large')
		v = '-v7.3'; % for large files
	else
		v = ''; % default
	end
	save(n, 'd', v) % save

function [d, m] = doSelect(d, m)
		
% Select rows in which specified variables have specified values.
%
% Input:
%		Values are specified by fields in m.select. Fields and
%		variables are matched by having the same name. Allowable values are:
%			char-based: categorical, cell or char
%			double: single values or a closed range

	% Initialise
	var = d.Properties.VariableNames; % names of variables in d
	field = fieldnames(m.select); % names of fields in m.select
	name = intersect(var, field); % names in both var and field
	names = length(name); % number of names
	rows = size(d, 1); % number of rows in d
	row = zeros(rows, names); % rows to select

	% For each name, find rows to select
	for i = 1: names % loop over names
		nameC = name{i}; % current name
		valV = d.(nameC); % values of variable
		valF = m.select.(nameC); % value of field
		switch class(valV) % class of variable
			case {'categorical', 'cell', 'char'}
				rowC = ismember(valV, valF);
			case 'double'
				if isvector(valV) && isvector(valF) % variable and field both vectors
					if size(valV, 2) == 1 % variable is a column vector
						valF = valF(:); % make field a column vector
					end
				end
				rowC = ismember(valV, valF, 'rows');
			otherwise
				warning('Row selection: class %s not supported', class(valV));
		end
		row(:, i) = rowC; % store result for this name
	end

	% Select rows
	row = all(row, 2); % find rows that satisfy all tests
	d = d(row, :); % select rows

function [d, m] = doSet(d, m)
	
% Set the properties of graphics objects and display new graphics objects

	type = fieldnames(m.set); % object types
	a = m.handle.axes; % axes handles
	as = length(a); % number of axes
	for j = type' % loop over types
		switch char(j) % current type
			case 'arg' % set axes properties
				set(m.handle.axes, m.set.arg{:});
			case 'axes' % set axes properties
				set(m.handle.axes, m.set.axes{:});
			case 'axesLength' % set length of axes
				for i = 1: as
					hC = m.handle.axes(i); % current handle
					set(hC, 'units', 'centimeters');
					pos = get(hC, 'position'); % current position and size
					pos = [pos(1: 2), m.set.axesLength]; % current position, new size
					set(hC, 'position', pos); % location and size
				end
			case 'caxis' % set colormap limits
				for i = 1: as
					caxis(m.handle.axes(i), m.set.caxis);
				end
			case 'colorbar' % display a colorbar for each axes
				for i = 1: as
					colorbar(m.handle.axes(i), m.set.colorbar{:});
				end
			case 'colormap' % set colormap identity
				for i = 1: as
					colormap(m.handle.axes(i), m.set.colormap);
				end
			case 'legend' % set legend properties
				for i = 1: as
					legend(m.handle.axes(i), m.set.legend{:});
				end
			case 'line' % set line properties
				switch 'none' % loop?
					case 'loop' % use a for-loop
						for i = 1: as % loop over axes
							l = findobj(a(i), 'type', 'line'); % line handles in current axes
							switch m.set.line % check for special cases
								case 'fill' % fill markers with same colour as marker edges
									set(l, {'markerFaceColor'}, {l.Color}');
								otherwise
									set(l, m.set.line{:}); % standard case
							end
						end
					case 'none' % no loop
							l = findobj(a, 'type', 'line'); % line handles in all axes
							switch m.set.line % check for special cases
								case 'fill' % fill markers with same colour as marker edges
									set(l, {'markerFaceColor'}, {l.Color}');
								otherwise
									set(l, m.set.line{:}); % standard case
							end
				end
			case 'lineWidth' % set line width
				h = m.handle.axes; % axes handles
				wid = m.set.lineWidth; % line width (pt)
				set(h, 'lineWidth', wid); % line width (pt)
				hLine = findobj(h, 'type', 'line'); % handles of all lines
				set(hLine, 'lineWidth', wid); % set line width
		end
	end
	
function [d, m] = doShow(d, m)

% Display models

	for i = 1: length(m.model)
		disp(m.model{i});
	end

function [d, m] = doSmooth(d, m)

% Smooth with a Gaussian profile
%
% Inputs:
%   d.(m.y) = data to be smoothed
%   m.smooth.dev = standard deviation of Gaussian (samples)
%	Output:
%		d.(m.y) = smoothed data

	if isfield(m.smooth, 'dev')
		dev = m.smooth.dev; % Gaussian standard deviation
	else
		dev = 1; % default
	end
	x = -5: 5; y = d.(m.y);
	g = exp(-0.5 * (x / dev) .^ 2); % Gaussian profile
	g = g / sum(g); % unity sum
	if size(y, 2) == 1 % smooth a vector
		d.(m.y) = conv(y, g, 'same'); % smooth one vector with another
	else
		d.(m.y) = conv2(y, g, 'same'); % smooth each row of a matrix
	end

function [d, m] = doSummary(d, m)

% List variables with specified numbers of unique values. Add a variable
% giving the numbers of rows with each set of unique values.

	% Exclude specified variables
	dC = d; % don't change input table
	if isfield(m.summary, 'exc')
		var = dC.Properties.VariableNames; % names
		var = ~ ismember(var, m.summary.exc); % find variables that are staying
		dC = dC(:, var); % remove specified variables
	end
	
	% Find variables with specified numbers of unique values
	if isfield(m.summary, 'lim')
		% limits on number of unique values of a variable
		lim = m.summary.lim; % user-supplied value
	else
		lim = [2, 10]; % default
	end
	vs = size(dC, 2); % number of variables
	var = false(vs, 1); % variables to list
	for v = 1: vs % loop over variables
		dCC = dC(:, v); % current variable
		try % find variables to list
			dCC = unique(dCC); % unique values for this variable
			rowsC = size(dCC, 1); % number of unique rows
			if rowsC >= lim(1) && rowsC <= lim(2) % number lies within specified limits
				var(v) = true; % add this variable
			end
		catch
			% there was an error: presumably this variable cannot be sorted
		end
	end
	var = dC.Properties.VariableNames(var); % names
	dC = dC(:, var); % keep only those variables
	
	% Calculate number of rows
	m.count.fun = @countRows;
	m.count.group = var;
	[dC, m] = anaGroups(dC, m, 'count');
	
	% List
	disp(dC);

function g = group(d, col)
		
% Group data table into rows with unique parameters
%
% Input:
%   d = data table
%   col = cell array of names of parameters that are constant within a group
% Output:
%   g = d split into a cell array, with one member for each group

	if isempty(col) % no grouping
		g{1} = d;
	else
		u = unique(d(:, col)); % unique rows
		gs = size(u, 1); % number of groups
		g = cell(1, gs); % allocate storage
		for i = 1: gs % loop over groups
			r = ismember(d(:, col), u(i, :)); % find all rows in this group
			g{i} = d(r, :); % assign them to this group
		end
	end
	
function [h, i] = iniAxes(m, p)

% Initialise new axes
%
% Input:
%   m = metadata structure
%		p = 'polar' for polar axes, rather than Cartesian: optional
% Output:
%   h = axes handle
%   i = axes index within figure
%	Notes:
%		plot formats are 'basic', 'paper', 'poster', 'talk', or 'thesis'

	% Default input arguments
	if isfield(m.plot, 'format') % plot format
		form = m.plot.format;
	else % default
		form = 'basic';
	end
	if isfield(m.plot, 'subplot') % subplot layout
		layout = m.plot.subplot; % user-defined
	else
		layout = [2, 2]; % default
	end
	if exist('p', 'var') % axes type is specified
		a = p; % polar axes
	else
		a = 'cart'; % Cartesian axes
	end
	axesPerFig = prod(layout); % number of axes per figure
	
	% Create axes
	i = m.group; % current group and, therefore, axes number
	i = mod(i - 1, axesPerFig) + 1; % axes index on this figure
	if i == 1
		figure('windowStyle', 'docked'); % new figure
	end
	switch a % check axes type
		case 'cart' % Cartesian axes
			h = subplot(layout(1), layout(2), i); % create Cartesian axes
		case 'polar' % polar axes
			h = polaraxes; % create polar axes
			subplot(layout(1), layout(2), i, h); % add axes to figure
	end

	% Set formatting parameters
	switch form
		case 'paper'
			set(h, 'fontSize', 16); % axis label size (pt)
		case 'poster'
			set(h, 'fontSize', 28);
		case 'talk'
			set(h, 'fontSize', 16);
		case 'thesis'
			set(h, 'fontSize', 12);
	end

function labelAxes(d, gAxes)

% Label axes with values of axes variables

	vs = length(gAxes); % number of variables
	if vs == 0 % no label required
		return
	end
	s = cell(1, vs); % one string for each variable
	for i = 1: vs
		val = d.(gAxes{i})(1, :); % value of current axes variable
		s{i} = makeString(val); % convert to char
	end
	s = sprintf('%s, ', s{:}); % concatenate
	s = s(1: end - 2); % remove trailing punctuation
	title(s);

function labelAxis(d, a)

% Label x and y axes
%	Input:
%		d = data table
%		a = cell array of x- and y-variable names

	n = cell(2, 1); % x- and y-names
	des = d.Properties.VariableDescriptions; % variable descriptions
	desC = ''; % current description
	for j = 1: 2 % x- then y-axes
		i = strcmp(a{j}, d.Properties.VariableNames);  % variable index
		if ~ isempty(des) % there is at least one description
			desC = des{i}; % variable description
		end
		if isempty(desC) % no description supplied
			n{j} = a{j}; % use variable name
		else
			n{j} = desC; % use description
		end
	end
	xlabel(n{1}); ylabel(n{2});

function labelFigure(i, gAxes, gLine)

% Label figure: axes variables followed by line variables

	if i > 1 % figure is already labelled
		return
	end
	sAxes = []; sLine = []; % initialise
	if ~ isempty(gAxes) % there is at least one axes variable
		sAxes = sprintf('%s, ', gAxes{:}); % list variables
		sAxes = sAxes(1: end - 2); % remove trailing punctuation
	end
	if ~ isempty(gLine) % there is at least one line variable
		sLine = sprintf('%s, ', gLine{:}); % list variables
		sLine = sLine(1: end - 2); % remove trailing punctuation
	end
	if ~ isempty(sAxes) && ~ isempty(sLine) % there are both axes and line var.
		s = [sAxes '; ' sLine]; % concatenate
	else
		s = [sAxes, sLine]; % no need for separator
	end
	if ~ isempty(s) % insert label at top left
		annotation('textbox', [0 .9 .1 .1], 'string', s, 'lineStyle', 'none');
	end

function labelLine(d, h, gLine)

% Label line: add its display name to the line's lineseries object

	vs = length(gLine); % number of variables
	if vs == 0 % no label required
		return
	end
	s = cell(1, vs); % one string for each variable
	for i = 1: vs
		val = d.(gLine{i})(1, :); % value of current line variable
		s{i} = makeString(val); % convert to char
	end
	s = sprintf('%s, ', s{:}); % concatenate
	s = s(1: end - 2); % remove trailing punctuation
	set(h, 'displayName', s); % display name

function s = makeString(val)

% Convert value, numeric or not, to char

	%{
	if islogical(val) % logical value
		val = double(val); % convert to double
	end
	%}
	if isnumeric(val) || islogical(val) % numeric value, including row vector
		%	s = sprintf('%g ', val); % convert to char
		%	s = s(1: end - 1); % remove trailing space
		%	s = num2str(val, '%g '); % convert to char
		s = num2str(val, '%.3g '); % convert to char
	else % char, string, cell or categorical
		s = char(val); % convert to char if necessary
	end

function prettyPlot(h, m)

% Beautify an existing plot
%
% Input:
%   h = axes handle(s)
%		m = metadata structure
%	Notes:
%   plot formats are 'basic', 'paper', 'poster', 'talk', or 'thesis'

	% Set basic plot parameters
	if isprop(h, 'plotBoxAspectRatio') % set aspect ratio if possible
		set(h, 'plotBoxAspectRatio', [1 1 1], 'box', 'off');
	end
	set(h, 'tickLength', [.02 .02]);
	set(h, 'fontName', 'Helvetica');
	
	% Set axis lengths and line widths
	if isfield(m.plot, 'size') % axis lengths
		set(h, 'activePositionProperty', 'position', 'units', 'centimeters');
		pos = get(h, 'position'); % current position and size
		pos = [pos(1: 2), m.plot.size]; % current position, new size
		set(h, 'position', pos); % location and size
	end
	if isfield(m.plot, 'width') % line widths
		wid = m.plot.width; % wid = 1.5; % line width (pt)
		set(h, 'lineWidth', wid); % line width (pt)
		hLine = findobj(h, 'type', 'line'); % handles of all lines
		set(hLine, 'lineWidth', wid); % set line width
	end

function [d, m] = reduce(d, m) % reduce the d.resp dimensions and/or elements

% Inputs:
%		m.reduce: structure containing names and values of variables to be retained,
%			for example m.reduce.loc = [0, 0; 1, 1]
%		d.var: variables to be reduced must have size 1 x rows x cols, where
%			cols can be 1
%	Outputs:
%		d.resp: response dimensions in m.reduce keep only the required
%			elements and, if the remaining number of elements is 1, the dimension
%			is removed
%		d.var: only required values of named variables are retained

	% Find variables to reduce
	dim = d.Properties.CustomProperties.RespDim; % response dimensions: 1 x ds
	i = ismember(dim, fieldnames(m.reduce)); % truth of resp. dim. to reduce
	v = dim(i); % names of variables to reduce
	vs = length(v); % number of variables to reduce
	i = find(i); % indices of response dimensions to reduce
	
	% Reduce
	r = d.resp; % response: ds dimensions
	s = size(r); % response array size: 1 x ds
	for j = 1: vs % loop over variables
		
		% Remove unwanted variable values
		vC = v{j}; % name of current variable
		val = d.(vC); % values of current variable
		val = shiftdim(val, 1); % remove leading single-element dimension
		valC = m.reduce.(vC); % values to keep
		if size(valC, 2) ~= size(val, 2) % knnsearch requires same number of columns
			valC = valC'; % assume that this is a match
		end
		k = knnsearch(val, valC); % indices of values to keep
		ks = length(k); % number of values to keep
		val = val(k, :); % reduce variable values
		d.(vC) = shiftdim(val, -1); % store
		
		% Remove unwanted elements in d.resp
		l = i(j); % dimension to be reduced
		sPrec = s(1: (l - 1)); % size of preceding dimensions
		sFoll = s((l + 1): end); % size of following dimensions
		r = reshape(r, [prod(sPrec), s(l), prod(sFoll)]); % isolate reduction dim.
		r = r(:, k, :); % reduce
		s = [sPrec, ks, sFoll]; % reduced size
		
	end
	
	% Clean up
	i = ~ (s == 1); i(1) = true; % first and multi-element dimensions
	s = s(i); % new size
	if numel(s) > 1 % reshape response
		r = reshape(r, s); % remove single-element dim., leaving first as is
	end
	d.resp = r; % store
	d.Properties.CustomProperties.RespDim = dim(i); % update dimensions
