# Supplementary material for: A model for the development of binocular congruence in primary visual cortex
Source: Sci Rep. 2022 Jul 25;12:12669. doi: 10.1038/s41598-022-16739-6 (PMC9314406; doi:10.1038/s41598-022-16739-6)
Supplement: Supplementary file 1 — Supplementary Information. [file 41598_2022_16739_MOESM1_ESM.zip › Code/anaBin.m]

function anaBin

% anaBin: analyse the visual signal processing model
%
% The model computes the generator potential, p, and action potential rate, a,
% for both subcortical and cortical neurons. anaVis analyses and displays
% this activity.
% Dimensions:
%   p(t, c, z), a(t, c, z) for subcortical neurons
%   p(t, k, z), a(t, k, z) for cortical neurons
%   where:
%     t = time
%     c = channel number
%     k = location number
%     z = stage number
% Cortical stages:
%   1: inhibitory neuron soma
%   2: excitatory neuron
%   3: inhibitory neuron axon terminal
%   4: summed inhibitory input to excitatory neuron
%   5: summed subcortical input to excitatory neuron

	% Initialise
	m = setVis; % set the structural, stimulus and response parameters
	%	m.loc.loc = [.4, -.4; .4, -.2]; % main example
	m.loc.loc = [.4, -.4]; % main example
	m.loc.sub = [-.42, 0; -.45, .1; -.43, .2]; % subcortical locations
	%	m.loc.loc = [-.4, 0]; % strong contralateral dominance
	%	m.loc.loc = [-2.6, -2.8; -2.4, -2.8; 2.4, -2; 2.4, -.6; .2, .6; -.4, 2];
		% off-diagonal monocularity versus orientation difference
	w = 3; lim = [-w, w]; tick = [- w, 0, w]; % visual field settings (deg)
	
	% Specify tasks to be performed
	switch 'weight.x.y'
		case 'cor.x.y' % plot cross-correlation of monocular receptive fields
			m.tasks = 'select corField loc resize desc plot add set';
			m.tasks = 'select corField resize dispCor crop hist desc plot';
				% the disparities are mostly large and positive: why?
			m.p.file = 'Sparse.mat';
			m.select.cycle = m.p.cycles(end);
			m.crop.group = 'cycle'; m.crop.loc = 6; % width of cropped area (deg)
			m.corField.group = 'cycle'; m.loc.group = 'cycle';
			m.resize.group = 'cycle'; m.resize.x = 'xStim';
			m.plot.group = 'cycle';
			if contains(m.tasks, 'hist') % plot histogram of location disparities
				m.x = 'resp'; m.y = 'count';
				%	m.hist.edges = 20;
				m.plot.funFun = @(d, m)histogram('binEdges', d.edge, ...
					'binCounts', d.count, 'displayStyle', 'stairs');
				m.set.axes = {'xLim', [-.5, .5], 'xTick', [-.5, 0, .5]};
			else % plot cross-correlation
				m.x = 'xStim'; m.y = 'yStim';
				m.plot.funFun = @(d, m)imagesc(d.xStim, d.yStim, shiftdim(d.resp, 1)');
				m.add.funFun = @(d, m)plot(d.x, d.y, 'ok');
				w = 3; lim = [- w, w]; tick = [- w, 0, w]; % plot limits and ticks
				m.set.axes = {'xLim', lim, 'xTick', tick, 'yLim', lim, 'yTick', tick};
				m.set.colorbar = {}; % m.set.caxis = [-1, 1];
			end
		case 'count.disp' % plot histogram of location disparity
			m.tasks = 'select selDir loc fitDisp hist desc plot set';
			m.p.file = 'Drift disp.mat';
			m.select.cycle = 50000;
			m.loc.range = 3 * [-1, -1; 1, 1];
			m.fitDisp.group = {'x', 'y'};
			m.x = 'dispP'; m.y = 'count';
			m.plot.funFun = @(d, m)histogram('binEdges', d.edge, ...
				'binCounts', d.count, 'displayStyle', 'stairs');
			lim = 180; m.set.axes = {'xLim', [-1, 1], 'xTick', [-1, 0, 1], ...
				'yLim', lim * [0, 1], 'yTick', lim * [0, .5, 1], 'clipping', 'off'};
		case 'count.disp reverse' % plot histogram of location disparity
			m.tasks = 'unpack selDir select phaseM disp hist desc plot set';
			m.p.file = 'Reverse.mat';
			m.unpack.par = {'dir', 'eye'};
			m.selDir.group = 'eye';
			m.select.dirR = 'pref';
			m.phaseM.group = 'eye';
			m.x = 'resp'; m.y = 'count';
			m.hist.edges = 20;
			m.plot.funFun = @(d, m)histogram('binEdges', d.edge, ...
				'binCounts', d.count, 'displayStyle', 'stairs');
			m.set.axes = {'xLim', [-.5, .5], 'xTick', [-.5, 0, .5]};
		case 'count.dom' % plot ocular dominance index histogram
			m.tasks = 'crop unpack select dom hist prep desc plot set';
			%	m.tasks = 'crop select dom hist desc plot set'; % no contrast variable
			m.p.file = 'Drift cont.mat';
			m.crop.loc = 6; % width of cropped area (deg)
			m.unpack.group = 'cycle'; m.unpack.par = 'cont';
			m.select.cycle = [50000, 125000]; m.select.cont = [.25, .3];
			g = {'cycle', 'cont'};
			m.dom.group = g; m.dom.bin = 1;
			m.hist.group = g; m.hist.edges = 7; m.hist.edges = linspace(0, 1, 8);
			m.prep.norm = 1;
			m.x = 'resp'; m.y = 'count';
			m.plot.group = 'cycle'; m.plot.line = 'cont';
			m.plot.funFun = @(d, m)histogram('binEdges', d.edge, ...
				'binCounts', d.count, 'displayStyle', 'stairs');
			m.plot.funFun = @(d, m)plot(d.resp, d.count);
			lim = 1; m.set.axes = {'xLim', [0, 1], 'xTick', [0, .5, 1], ...
				'yLim', lim * [0, 1], 'yTick', lim * [0, .5, 1], 'clipping', 'off'};
		case 'dom.x.y' % plot ocular dominance map calculated from cortical response
			m.tasks = 'crop unpack select dom prep resize desc plot set add'; % map
			%	m.tasks = 'crop unpack select dom cross prep desc plot set'; % auto.
			%	m.tasks = 'auto plot set'; % mean autocorrelation
			%	m.tasks = 'crop unpack select dom desc save'; % save dom. index
			%	m.tasks = 'crop unpack select dom cross prep desc save'; % save auto.
			m.p.file = 'Drift cont.mat';
			m.crop.loc = 6;
			m.unpack.group = 'cycle'; m.unpack.par = 'cont';
			m.select.cycle = m.p.cycles(end); % m.select.cont = .3;
			m.dom.group = 'cont';
			m.prep.group = 'cont'; m.prep.image = 1; m.prep.y = 1;
			m.resize.group = 'cont';
			m.cross.group = 'cont'; m.cross.par = 'dom';
			m.x = 'x'; m.y = 'y'; m.plot.group = 'cont';
			m.plot.funFun = @(d, m)imagesc(d.x, d.x, shiftdim(d.resp)');
			m.set.axes = {'xLim', lim, 'xTick', tick, 'yLim', lim, 'yTick', tick};
			if contains(m.tasks, 'resize') % ocular dominance map
				m.set.colorbar = {'xLim', [0, 1], 'xTick', [0, .5, 1]};
				m.set.caxis = [0, 1];
			else % autocorrelation of ocular dominance map
				m.set.colorbar = {}; lim = 6; m.set.caxis = lim * [-1, 1];
			end
			loc = m.loc.loc; m.add.funFun = @(d, m)plot(loc(1), loc(2), 'ok');
			m.save.name = 'Dom index'; % m.save.name = 'Dom auto 2';
		case 'dir.x.y' % plot map of preferred direction from tuning curves
			m.tasks = 'crop unpack select dir resize prep desc plot set';
			m.p.file = 'Drift.mat';
			m.crop.group = 'cycle'; m.crop.loc = 6;
			m.unpack.group = 'cycle';
			m.unpack.par = 'eye';
			m.select.cycle = [50000, 125000];
			m.select.eye = 1: 2; m.select.eye = 0: 2;
			g = {'cycle', 'eye'};
			m.dir.group = g; m.dir.orient = 1;
			m.resize.group = g; m.resize.x = 'x';
			m.prep.group = g; m.prep.angle = 1; m.prep.orient = m.dir.orient;
			m.prep.y = 1;
			m.x = 'x'; m.y = 'y';
			m.plot.group = g;
			m.plot.funFun = @(d, m)imagesc(d.x, d.x, shiftdim(d.resp, 1)');
			m.set.axes = {'xLim', lim, 'xTick', tick, 'yLim', lim, 'yTick', tick};
			m.set.colormap = 'hsv';
			switch m.dir.orient % direction or orientation?
				case 0 % direction
					m.set.caxis = [-180, 180];
					m.set.colorbar = {'xLim', [-180, 180], 'xTick', [-180, 0, 180]};
				case 1 % orientation
					m.set.caxis = [0, 180];
					m.set.colorbar = {'xLim', [0, 180], 'xTick', [0, 90, 180]};
			end
		case 'dir.x.y dev' % plot map of preferred direction from development
			m.tasks = 'select unpack dirDev desc plot set';
			m.p.file = 'BinJ20000.mat';
			%	m.select.cycle = m.p.cycles(end);
			m.unpack.group = 'cycle'; m.unpack.par = 'eye'; m.unpack.resp = 'dirP';
			m.dirDev.group = {'cycle', 'eye'};
			m.dir.orient = 0; % 0 for direction, 1 for orientation
			m.x = 'x'; m.y = 'y';
			m.plot.group = {'cycle', 'eye'};
			m.plot.funFun = @(d, m)imagesc(m.p.x, m.p.x, shiftdim(d.dirP, 1)');
			w = 5; % half-width of cropped visual field (deg)
			m.set.axes = {'xLim', [- w, w], 'xTick', [- w, 0, w], ...
				'yLim', [- w, w], 'yTick', [- w, 0, w]};
			m.set.colormap = 'hsv';
			switch m.dir.orient % direction or orientation?
				case 0 % direction
					m.set.caxis = [-180, 180];
					m.set.colorbar = {'xLim', [-180, 180], 'xTick', [-180, 0, 180]};
				case 1 % orientation
					m.set.caxis = [0, 180];
					m.set.colorbar = {'xLim', [0, 180], 'xTick', [0, 90, 180]};
			end
		case 'disp.x.y' % plot map of location disparity
			m.tasks = 'select selDir prep resize desc plot set add export'; % map
			%	m.tasks = 'select crop selDir cross prep resize desc plot set'; % auto.
			%	m.tasks = 'auto plot set'; % mean autocorrelation
			%	m.tasks = 'select crop selDir cross prep resize desc save'; % save auto.
			m.p.file = 'Drift disp.mat';
			m.select.cycle = [100000, 125000];
			m.crop.loc = 6;
			m.selDir.group = 'cycle'; m.selDir.resp = 'dispP';
			m.cross.group = 'cycle'; m.cross.par = 'disp'; %	m.cross.core = 1.2;
			m.prep.group = 'cycle'; m.prep.image = 1; m.prep.y = 1;
			m.resize.group = 'cycle'; m.resize.x = 'x';
			m.x = 'x'; m.y = 'y'; m.plot.group = 'cycle';
			m.plot.funFun = @(d, m)imagesc(d.x, d.x, shiftdim(d.resp, 1)');
			w = 3; lim = [- w, w]; tick = [- w, 0, w]; % plot limits and ticks
			m.set.axes = {'xLim', lim, 'xTick', tick, 'yLim', lim, 'yTick', tick};
			m.set.colorbar = {};
			if contains(m.tasks, 'cross'), lim = 15;
			elseif contains(m.tasks, 'auto'), lim = 9;
			else, lim = 1;
			end
			m.set.caxis = lim * [-1, 1];
			m.add.funFun = @(d, m)plot(1.2, 0, 'ow'); % for tuning function
			m.save.name = 'Disp auto 2';
		case 'drift' % calculate and save fundamental response to drifting gratings
			m.tasks = 'select resp amp desc save';
			m.resp.group = 'cycle';
			m.resp.par = {'dir', 'eye'};
			dir = linspace(-180, 180, 20 + 1); m.resp.dir = dir(1: end - 1);
			m.resp.eye = 0: 2;
			m.amp.group = 'cycle';
			m.save.name = 'Drift.mat';
		case 'drift cont' % save fund. resp. to drifting gratings with var. contrast
			m.tasks = 'select resp amp desc save';
			%	m.p.file = 'Bin2.mat';
			m.resp.group = 'cycle';
			m.resp.par = {'dir', 'eye', 'cont'};
			dir = linspace(-180, 180, 20 + 1); m.resp.dir = dir(1: end - 1);
			m.resp.eye = 0: 2; m.resp.cont = [.2, .25, .3];
			m.amp.group = 'cycle';
			m.save.name = 'Drift cont.mat'; % m.save.name = 'Drift cont 2.mat';
		case 'drift disp' % save fund. resp. to drifting gratings with disparity
			m.tasks = 'resp amp desc save';
			m.p.file = 'Bin2.mat';
			m.resp.group = 'cycle';
			m.resp.par = {'dir', 'disp'};
			dir = linspace(-180, 180, 20 + 1); m.resp.dir = dir(1: end - 1);			
			m.resp.disp = linspace(-1, 1, 9);
			m.amp.group = 'cycle';
			m.save.name = 'Drift disp 2.mat';
		case 'fig' % plot figures
			m.fig.type = 'dom';
			switch m.fig.type
				case 'conv' % plot Gaussian convergence function versus location
					m.tasks = 'fig plot set';
					m.x = 'x'; m.y = 'g'; m.plot.group = 'rad';
					lim = 1.5; m.set.axes = {'xLim', lim * [-1, 1], 'xTick', lim * [-1, 0, 1], ...
						'yLim', [0, 1], 'yTick', [0, 1]};
				case 'dom' % plot ocular dominance histogram from literature
					m.tasks = 'fig save'; % create source file
					m.tasks = 'select plot set export'; % plot it
					m.save.name = 'Dom hist pub';
					m.p.file = m.save.name;
					m.select.source = {'C', 'HW', 'LV', 'SF', 'SS'}; % omit LeVay ... (78)
					m.x = 'cat'; m.y = 'fraction'; m.plot.line = 'source';
					m.set.axes = {'xLim', [0, 1], 'xTick', [0, .5, 1], ...
						'yLim', [0, 1], 'yTick', [0, .5, 1]};
			end
		case 'mono.dif' % plot monocularity against orientation difference mag.
			m.tasks = 'mono plot set export';
			m.p.file = 'Dom index.mat'; % other file is 'Orient disp.mat'
			m.mono.group = 'cont';
			m.x = 'resp'; m.y = 'mono'; m.plot.group = 'cont';
			m.plot.arg = {'o-'}; m.set.line = 'fill';
			m.set.axes = {'xLim', [0, 90], 'xTick', [0, 45, 90], ...
				'yLim', [0, 1], 'yTick', [0, .5, 1], 'clipping', 'off'};
		case 'orI.orC' % preferred orientation: ipsilateral vs contralateral
			m.tasks = 'unpack select loc fit cor desc plot set export'; % orI vs orC
			%	m.tasks = 'unpack select loc fit cor hist desc plot set export'; % hist.
			%	m.tasks = 'unpack select loc fit cor dirCor list'; % correlation
			%	m.tasks = 'unpack select loc fit cor desc save'; % save disparity
			m.p.file = 'Drift cont.mat';
			m.unpack.group = 'cycle';
			m.unpack.par = {'eye', 'cont'}; %	m.unpack.par = 'eye';
			m.select.cycle = [50000, 125000]; m.select.cont = .3;
			m.select.eye = 1: 2; % m.select.eye = [0, 1];
			m.loc.group = {'cycle', 'eye', 'cont'}; %	m.loc.group = {'cycle', 'eye'};
			m.loc.range = 3 * [-1, -1; 1, 1];
			m.fit.group = {'cycle', 'eye', 'cont', 'x', 'y'};
			%	m.fit.group = {'cycle', 'eye', 'x', 'y'};
			m.cor.group = {'cycle', 'cont', 'x', 'y'}; m.cor.unwrap = 1;
			%	m.cor.group = {'cycle', 'x', 'y'};
			m.dirCor.group = 'cycle'; m.dirCor.method = 'circ'; % circ or linear
			m.x = 'orC'; m.y = 'orI';
			m.plot.group = {'cycle', 'cont'}; % m.plot.group = 'cycle';
			m.plot.funFun = @(d, m)plot(d.orC, d.orI, 'o', 'markerEdgeColor', 'k', ...
				'lineWidth', .5);
			m.set.axes = {'xLim', [-20, 200], 'xTick', [0, 90, 180], ...
				'yLim', [-20, 200], 'yTick', [0, 90, 180], 'clipping', 'off'};
			m.set.line = 'fill';
			if contains(m.tasks, 'hist') % plot histogram of orientation disparity
				m.hist.group = {'cycle', 'cont'}; m.hist.group = 'cycle';
				m.x = 'resp'; m.y = 'count';
				m.hist.edges = 10;
				m.plot.funFun = @(d, m)histogram('binEdges', d.edge, ...
					'binCounts', d.count, 'displayStyle', 'stairs');
				m.set.axes = {'xLim', [-90, 90], 'xTick', [-90, 0, 90]};
				%	'yLim', [-15, 15], 'yTick', [-15, 0, 15]};
			elseif contains(m.tasks, 'save') % save orientation disparity at mid-dev.
				m.select.cycle = 50000;
				m.save.name = 'Orient disp.mat';
			end
		case 'resp.cycle' % plot response amplitude vs development cycle
			m.tasks = 'peak loc unpack desc plot set'; % sample of neurons
			%	m.tasks = 'crop peak unpack desc plot set'; % mean across all neurons
			m.p.file = 'Drift.mat';
			m.loc.group = 'cycle';
			m.crop.loc = 6;
			if contains(m.tasks, 'crop'), m.peak.mean = 1; end
			m.unpack.group = 'cycle'; m.unpack.par = 'eye';
			m.x = 'cycle'; m.y = 'resp'; m.plot.line = 'eye';
			m.plot.arg = {'-o', 'markerFaceColor', 'auto'};
			m.set.axes = {'xLim', [0, 125000], 'xTick', [0, 50000, 125000], ...
				'yLim', [0, 90], 'yTick', 90 * [0, .5, 1]};
			m.set.line = 'fill'; m.set.legend = {'location', 'eastOutside'};
		case 'resp.dir' % plot response amplitude vs direction
			m.tasks = ...
				'loc unpack select desc plot fit prep refine pred add set';
			m.p.file = 'Drift.mat';
			m.loc.group = 'cycle'; % m.loc.range = .4 * [-1, -1; 1, 1];
			m.unpack.group = {'cycle', 'x', 'y'};
			m.unpack.par = {'eye', 'cont'}; m.unpack.par = 'eye';
			m.select.cycle = [50000, 125000]; m.select.eye = 1: 2;
			%	m.select.cont = .3;
			m.x = 'dir'; m.y = 'resp';
			g = {'x', 'y', 'eye', 'cycle'}; % g = {'cycle', 'x', 'y', 'eye'};
			m.plot.group = g;
			switch 'polar' % plot type
				case 'cart' % Cartesian
					m.plot.funFun = @(d, m)plot(d.dir, d.resp, 'o');
					m.set.axes = {'xLim', [-180, 180], 'xTick', [-180, 0, 180], ...
						'yLim', [0, 20], 'yTick', [0, 10, 20]};
				case 'polar' % polar
					m.plot.funFun = @(d, m)polarplot(deg2rad(d.dir), d.resp, 'o');
					lim = 40;
					m.set.axes = {'rLim', lim * [0, 1], 'rTick', lim * [0, .5, 1], ...
						'thetaTick', linspace(0, 360, 9), 'clipping', 'off'};
					m.set.line = 'fill';
					m.add.funFun = @(d, m)polarplot(deg2rad(d.dir), d.resp);
			end
			m.fit.group = g;
			m.prep.group = g; m.prep.wrap = 1;
			m.refine.group = g; m.pred.group = g; m.pred.row = 1;
			m.export.obj = 'figure';
		case 'resp.disp' % plot response amplitude vs location disparity
			m.tasks = 'select selDir loc desc plot fitDisp refine pred add set';
			m.p.file = 'Drift disp.mat';
			m.select.cycle = m.p.cycles(end);
			%	m.loc.loc = [0, 0; .4, 0; 1.2, 0]; % representative location disparities
			g = {'x', 'y'}; m.fitDisp.group = g;
			m.x = 'disp'; m.y = 'resp';
			m.plot.line = {'x', 'y'}; m.plot.arg = {'o'};
			m.set.line = 'fill'; m.set.legend = {'location', 'eastOutside'};
			lim = 90; m.set.axes = {'xLim', [-1, 1], 'xTick', [-1, 0, 1], ...
				'yLim', lim * [0, 1], 'yTick', lim * [0, .5, 1], 'clipping', 'off'};
			m.refine.group = g;
			m.pred.group = g; m.pred.row = 1;
		case 'resp.phase' % plot response amplitude or phase vs spatial phase
			m.tasks = 'unpack selDir select loc phase desc plot set add';
			m.p.file = 'Reverse.mat';
			m.unpack.par = {'dir', 'eye'};
			m.selDir.group = 'eye';
			m.select.dirR = 'pref';
			m.loc.group = 'eye';
			m.phase.group = {'x', 'y', 'eye'};
			m.phase.comp = 'amp'; % amp, complex or phase
			m.phase.stage = 2; m.phase.shift = 0;
			m.plot.group = {'dirR', 'x', 'y'}; m.plot.line = {'eye'};
			m.x = 'phaseS'; m.y = 'resp';
			a = {'xLim', [0, 360], 'xTick', [0, 180, 360]};
			switch m.phase.comp % which component?
				case 'amp' % amplitude vs spatial phase
					m.set.axes = [a, {'yLim', [0, 16], 'yTick', [0, 8, 16], ...
						'clipping', 'off'}];
				case 'complex' % polar plot
					m.x = 'resp'; m.y = 'resp';
					m.plot.funFun = @(d, m)plot(d.resp, 'lineStyle', 'none', ...
						'marker', 'o', ...
						'markerEdgeColor','k', 'markerFaceColor','k', 'markerSize', 6);
					%	m.plot.funFun = @(d, m)plot([0, 0; real(d.respComp)], ...
					%	[0, 0; imag(d.respComp)]);
					m.set.axes = {'xLim', [-15, 15], 'xTick', [-15, 0, 15], ...
						'yLim', [-15, 15], 'yTick', [-15, 0, 15]};
					m.add.funFun = @(d, m)plot(d.respSim);
				case 'phase' % response phase vs spatial phase
					%	m.set.axes = [a, {'yLim', [0, 360], 'yTick', [0, 180, 360], ...
					m.set.axes = [a, {'yLim', [-360, 360], 'yTick', [-360, 0, 360]}, ...
						'clipping', 'off'];
					%	m.set.axes = [a, {'yLim', [150, 540], 'yTick', [180, 360, 540]}];
			end
		case 'resp.resp' % plot spatial phase sensitivity in complex plane
			m.tasks = 'unpack selDir select loc fitP desc plot set add';
			m.p.file = 'Reverse.mat';
			m.unpack.par = {'dir', 'eye'};
			m.selDir.group = 'eye';
			m.select.dirR = 'pref';
			m.loc.group = 'eye';
			m.fitP.group = {'x', 'y', 'eye'};
			m.plot.group = {'dirR', 'x', 'y', 'eye'}; % m.line = {'eye'};
			m.x = 'resp'; m.y = 'resp';
			m.plot.funFun = @(d, m)plot(d.resp, 'ok', 'markerSize', 6);
			m.add.funFun = @(d, m)plot(d.respS);
			m.set.axes = {'xLim', [-15, 15], 'xTick', [-15, 0, 15], ...
				'yLim', [-15, 15], 'yTick', [-15, 0, 15]};
		case 'resp.t' % plot response time course
			m.tasks = 'select resp loc unpack select desc plot set';
			m.select.cycle = m.p.cycles(end);
			m.resp.par = 'dir'; m.resp.dir = -160 + [0, 180];
			%	m.p.solver = 'solveT'; m.p.time = 1.5;
			m.p.act = 0; m.p.domain = 'time'; m.p.eye = 2;
			m.unpack.group = {'x', 'y'};
			m.unpack.par = {'dir', 'stage'};
			m.select.stage = [2, 4, 5]; % m.select.stage = 1: 3;
			m.x = 'time'; m.y = 'resp';
			m.plot.group = {'x', 'y', 'dir'}; m.plot.line = {'stage'};
			m.plot.funFun = @(d, m)plot(d.time, shiftdim(d.resp, 1));
			switch m.p.solver
				case 'solveF'
					m.set.axes = {'xLim', [0, .5], 'xTick', [0, .25, .5], ...
						'yLim', [-30, 30], 'yTick', [-30, 0, 30], 'clipping', 'off'}; % pot
					%	'yLim', [0, 60], 'yTick', [0, 30, 60], 'clipping', 'off'}; % act
				case 'solveT'
					m.set.axes = {'xLim', [1, 1.5], 'xTick', [1, 1.25, 1.5], ...
						'yLim', [-30, 30], 'yTick', [-30, 0, 30]}; % pot
			end
		case 'resp.t phase' % plot response time course vs spatial phase
			m.tasks = 'select resp loc unpack select desc plot set';
			m.select.cycle = m.p.cycles(end);
			m.resp.par = 'phaseS';
			p = linspace(0, 180, 8 + 1); m.resp.phaseS = p(1: end - 1);
			m.p.dir = 18;
			m.p.act = 0; m.p.domain = 'time'; m.p.stim = 'reverse';
			m.unpack.group = {'x', 'y'};
			m.unpack.par = {'phaseS', 'stage'}; %	m.resp.stage = 1: 5;
			m.select.stage = [2, 4, 5]; % m.select.stage = 1: 3;
			m.x = 'time'; m.y = 'resp';
			m.axes = {'x', 'y', 'phaseS'}; m.line = {'stage'};
			m.plot.funFun = @(d, m)plot(d.time, shiftdim(d.resp, 1));
			m.set.axes = {'xLim', [0, .5], 'xTick', [0, .25, .5], ...
				'yLim', [-30, 30], 'yTick', [-30, 0, 30], 'clipping', 'off'}; % pot
			%	'yLim', [0, 60], 'yTick', [0, 30, 60], 'clipping', 'off'}; % act
		case 'resp.t sparse' % plot response time course for sparse noise
			m.tasks = 'loc unpack select desc plot set';
			m.p.file = 'Sparse.mat';
			m.loc.group = 'cycle';
			m.unpack.group = 'cycle';
			m.unpack.par = {'stage', 'eye', 'cont', 'xStim', 'yStim'};
			m.select.cycle = m.p.cycles(end);
			m.select.stage = 2; m.select.xStim = 0; m.select.yStim = 0;
			m.x = 'time'; m.y = 'resp';
			m.plot.group = {'x', 'y', 'eye','cont'}; m.plot.line = 'stage';
			m.set.axes = {'xLim', [0, .1], 'xTick', [0, .05, .1], ...
				'yLim', [-40, 20], 'yTick', [-40, -20, 0, 20], 'clipping', 'off'}; % pot
		case 'resp.t sparse resp' % plot time course for sparse noise using calResp
			m.tasks = 'select resp loc unpack select desc plot set';
			m.p.file = 'BinL.mat';
			m.select.cycle = m.p.cycles(end);
			m.resp.par = {'eye', 'cont'}; m.resp.eye = [1, 2]; m.resp.cont = [-1, 1];
			m.p.solver = 'solveT'; m.p.domain = 'time'; m.p.act = 0;
			m.p.stim = 'sparse'; m.p.time = .1; m.p.xStim = 0; m.p.yStim = 0;
			m.unpack.group = {'x', 'y'}; m.unpack.par = {'eye', 'cont', 'stage'};
			m.select.stage = 2;
			m.x = 'time'; m.y = 'resp';
			m.plot.group = {'x', 'y', 'eye', 'cont'}; m.plot.line = 'stage';
			m.set.axes = {'xLim', [0, .1], 'xTick', [0, .05, .1], ...
				'yLim', [-40, 20], 'yTick', [-40,-20, 0, 20], 'clipping', 'off'}; % pot
		case 'resp.t sub' % plot subcortical time course
			m.tasks = 'select sub plot set export';
			m.select.cycle = [50000, 125000];
			m.sub.group = 'cycle'; m.p.dir = 20; m.sub.sum = 0;
			m.plot.group = 'cycle';
			m.x = 'time'; m.y = 'resp';
			m.plot.funFun = @(d, m)plot(d.time, shiftdim(d.resp, 1));
			switch m.sub.sum % sum responses?
				case 0, m.set.axes = {'xLim', [0, .5], 'xTick', [0, .25, .5], ...
						'yLim', [-.25, .25], 'yTick', [-.25, 0, .25]};
				case 1, m.set.axes = {'xLim', [0, .5], 'xTick', [0, .25, .5], ...
						'yLim', [-.35, .35], 'yTick', [-.3, 0, .3]};
			end
		case 'resp.x.y' % plot receptive field
			m.tasks = 'select loc unpack resize desc plot add set export';
			m.p.file = 'Sparse.mat'; m.p.act = 0;
			m.select.cycle = m.p.cycles(end); m.select.cycle = 50000;
			m.loc.group = 'cycle';
			m.unpack.group = 'cycle'; m.unpack.par = 'eye';
			m.resize.group = {'cycle', 'eye'};
			m.x = 'xStim'; m.y = 'yStim'; m.plot.group = {'cycle', 'eye', 'x', 'y'};
			m.plot.funFun = @(d, m)imagesc(d.xStim, d.xStim, shiftdim(d.resp, 1)');
			m.add.funFun = @(d, m)plot(d.x, d.y, 'ok');
			w = 3; lim = [- w, w]; tick = [- w, 0, w]; % plot limits and ticks
			m.set.axes = {'xLim', lim, 'xTick', tick, 'yLim', lim, 'yTick', tick};
			m.set.colorbar = {}; m.set.colormap = 'jet';
			%	if m.p.act, c = [-150, 150]; else, c = [-30, 10]; end, m.set.caxis = c;
			if m.p.act, c = [-150, 150]; else, c = [-20, 20]; end, m.set.caxis = c;
		case 'reverse' % calculate and save response to contrast-reversing gratings
			m.tasks = 'select resp amp desc save';
			m.select.cycle = m.p.cycles(end);
			m.resp.par = {'phaseS', 'dir', 'eye'};
			p = linspace(0, 360, 16 + 1); m.resp.phaseS = p(1: end - 1);
			dir = linspace(0, 360, 16 + 1); m.resp.dir = dir(1: end - 1);
			m.resp.eye = 1: 2; m.p.cont = .5; % monocular stimulation
			m.p.stim = 'reverse'; m.p.act = 0; m.p.fs = 32;
			m.p.comp = 'complex'; m.p.stage = [];
			m.save.name = 'Reverse.mat'; % most recently PhaseContP5ContraP25Fs32.mat
		case 'sparse' % save condensed response to sparse noise
			m.tasks = 'reduce save';
			m.p.file = 'Sparse full.mat';
			m.reduce.group = 'cycle';
			m.save.name = 'Sparse.mat';
		case 'sparse full' % calculate and save full reponse to sparse noise
			m.tasks = 'select resp desc save';
			%	m.p.gpu = 1; % using GPU takes longer than CPU
			m.select.cycle = [50000, 125000];
			m.p.solver = 'solveT'; m.p.domain = 'time'; m.p.act = 0;
			m.p.stim = 'sparse'; m.p.time = .1;
			m.resp.group = 'cycle';
			m.resp.par = {'eye', 'cont', 'xStim', 'yStim'};
			m.resp.eye = [0, 1, 2]; m.resp.cont = [-1, 1];
			wid = 6; locs = 4 * wid + 1; x = linspace(-.5 * wid, .5 * wid, locs);
			m.resp.xStim = x; m.resp.yStim = x;
			m.save.name = 'Sparse full.mat';
		case 'stim.x.y' % show movie of stimulus
			m.tasks = 'stim select plot set print';
			m.tasks = 'stim plot movie set';
			m.p.dir = 90; m.p.phaseS = 180; m.p.stim = 'reverse'; m.p.time = .5;
			m.select.t = 0;
			m.x = 'x'; m.y = 'y';
			m.plot.funFun = @(d, m)imagesc(d.x(1, :), d.y(1, :), ...
				shiftdim(d.stim(1, :, :), 1)');
			w = .5 * (m.p.wid - 2); % half-width of visual field
			m.set.axes = {'xLim', [-w, w], 'xTick', [-w, 0, w], ...
				'yLim', [-w, w], 'yTick', [-w, 0, w]};
			m.set.colormap = 'gray'; m.set.colorbar = {}; m.set.caxis = [-1, 1];
		case 'weight' % calculate and save synaptic weights
			m.tasks = [];
			%	m.p.gpu = 1; % GPU
			m.p.parallel = 1;	% parallel processing
			%	m.p.profile = 1; % profile performance
		case 'weight.x.y' % plot channel weight versus location
			m.tasks = 'select chan desc plot add set';
			m.select.cycle = [0, 50000, 125000];
			m.chan.group = 'cycle';
			switch 'no' % convergence function or no?
				case 'conv', m.chan.conv = 1; sM = 500; % convergence function
				case 'no', sM = 12; % just modulation factor
			end
			m.x = 'x'; m.y = 'y';
			m.plot.group = {'cycle', 'eye'}; m.plot.line = 'sign';
			m.plot.funFun = @(d, m)scatter(d.x, d.y, max(1, sM * d.weight), 'filled');
			w = 3; lim = [- w, w]; tick = [- w, 0, w]; % plot limits and ticks
			m.set.axes = {'xLim', lim, 'xTick', tick, 'yLim', lim, 'yTick', tick};
			m.set.legend = {'off'};
			m.add.funFun = @(d, m)plot(m.loc.loc(:, 1), m.loc.loc(:, 2), 'ok');
	end
	
	% Set up plotting for export
	m.set.axesLength = [5, 5]; m.set.lineWidth = 1.5; % for uniform plotting
	
	% Obtain handles for functions in calBin
	m = calBin(m);
	
	% Define handles for task functions in this file
	switch 1, case 1 % hide with code folding
		m.amp.fun = @doAmp;
		m.auto.fun = @doAuto;
		m.chan.fun = @doChan;
		m.cor.fun = @doCor;
		m.crop.fun = @doCrop;
		m.desc.fun = @doDesc;
		m.dir.fun = @doDir;
		m.dirCor.fun = @doDirCor;
		m.dirDev.fun = @doDirDev;
		m.dom.fun = @doDom;
		m.export.fun = @doExport;
		m.mono.fun = @doMono;
		m.field.fun = @doField;
		m.fit.fun = @doFit;
		m.fitDisp.fun = @doFitDisp;
		m.hist.fun = @doHist;
		m.loc.fun = @doLoc;
		m.map.fun = @doMap;
		m.peak.fun = @doPeak;
		m.movie.fun = @doMovie;
		m.odi.fun = @doOdi;
		m.pack.fun = @doPack;
		m.prep.fun = @doPrep;
		m.print.fun = @doPrint;
		m.refine.fun = @doRefine;
		m.resize.fun = @doResize;
		m.resp.fun = m.calResp;
		m.selDir.fun = @doSelDir;
		m.setVis = @setVis;
		m.stim.fun = @doStim;
		m.unpack.fun = @doUnpack;
	end
	
	% Analyse
	m = m.calChan(m); % calculate structural parameters
	m = m.calTemp(m); % calculate temporal parameters
	m = m.calGain(m); % calculate convergence functions
	[d, m] = m.readFile(m); % read the synaptic weight or response file
	anaTab(d, m); % run the analysis tasks

function [d, m] = doAmp(d, m)

% Calculate response fundamental component at specified stage

	% Select response component and, possibly, stage
	r = d.resp; % response: 1 x fs x ks x zs x ps, ps can be multi-dimensional
	s = size(r); % size
	dim = d.Properties.CustomProperties.RespDim; % response dimensions
	if isempty(m.p.stage) % select fundamental component
		r = r(:, 2, :, :, :); % fundamental component: 1 x 1 x ks x zs x ps
		r = reshape(r, [1, s(3: end)]); % prepare for storage: 1 x ks x zs x ps
		dim(2) = []; % remove dimension
	else % also select stage
		r = r(:, 2, :, m.p.stage, :); % fundamental component: 1 x 1 x ks x 1 x ps
		r = reshape(r, [1, s(3), s(5: end)]); % prepare for storage: 1 x ks x ps
		dim([2, 4]) = [];
	end
	d.Properties.CustomProperties.RespDim = dim; % update
	
	% Calculate response metric
	switch m.p.comp % response metric?
		case 'amp' % amplitude
			d.resp = 2 * abs(r) / m.p.fs; % amplitude (mV or Hz): 1 x ks x ps
		case 'complex'
			d.resp = 2 * r / m.p.fs; % leave as complex (mV or Hz): 1 x ks x ps
		case 'phase'
			d.resp = 180 * angle(r) / pi; % phase (deg): 1 x ks x ps
			d.Properties.VariableDescriptions{'resp'} = 'Response phase (deg)';
	end

function [d, m] = doAuto(d, m) % average dominance index autocorrelations

	r = 0; % allocate storage
	as = 3; % number of autocorrelations
	for i = 1: as % loop over autocorrelations
		%	n = ['Dom auto ', num2str(i - 1)]; % file name
		n = ['Disp auto ', num2str(i - 1)]; % file name
		load(n, 'd'); % load autocorrelation
		r = r + d.resp; % add autocorrelations: 2 x xs x xs
	end
	d.resp = r / as; % mean autocorrelation: 2 x xs x xs

function [d, m] = doChan(d, m)

% Store channel data in data table

	% Make one row for each channel
	l = m.p.chan; % channel data: js x 4
	cs = size(l, 1); % number of channels
	w = shiftdim(d.weight, 1); % geniculocortical weights: js x ks
	d.weight = []; % don't want to replicate this: too large
	d = repmat(d, [cs, 1]); % one row for each channel: js x cols
	d.x = l(:, 1); d.y = l(:, 2); d.sign = l(:, 3); d.eye = l(:, 4);
		% separate channel data: js x 1
	
	% Select channel closest to visual field location m.loc.loc
	if m.p.cort == 0 % obtain list of locations of channels or cortical neurons
		l = m.p.chan; % subcortical channel location: js x 4
	else
		l = m.p.loc; % cortical location: ks x 2
	end
	i = knnsearch(l(:, 1: 2), m.loc.loc); % location closest to m.loc.loc: 1 x 1
	if isfield(m.chan, 'conv') % return convergence function
		g = m.p.gainGE; % geniculocortical convergence function: js x ks 
		w = g .* w; % weighted convergence function: js x ks
	end
	d.weight = w(:, i); % select: js x 1
	d.Properties.VariableDescriptions{'weight'} = 'Synaptic weight';

function [d, m] = doCor(d, m)

% Prepare to plot preferred orientation of ipsi- versus contralateral eye

	% Calculate preferred orientations
	ori = mod(d.dirP, 180); % preferred orientations (deg): es x 1
	if m.cor.unwrap % unwrap so that orientations are within 90 deg
		ori = 2 * pi * ori / 180; ori = unwrap(ori); ori = .5 * 180 * ori / pi;
	end % es x 1
	%	i = d.eye == 1; % contralateral eye
	i = d.eye == min(d.eye); % binocular stimulation or contralateral eye
	orC = ori(i); orI = ori(~ i); % contra., ipsi. preferred orientation (deg)
	d = d(1, :); % keep only first row
	d.orC = orC; d.orI = orI; % store
	d.Properties.VariableDescriptions{'orC'} = ...
		'Preferred contralateral orientation (deg)';
	d.Properties.VariableDescriptions{'orI'} = ...
		'Preferred ipsilateral orientation (deg)';
	
	% Calculate difference of preferred orientations
	ori = 2 * pi * ori/ 180; % twice orientation (radians): es x 1
	ori = exp(1i * ori); % make it cyclic by making it complex: es x 1
	orD = angle(ori(~ i) / ori(i)); % angular difference, ipsi - contra (radians)
	d.resp = .5 * 180 * orD / pi; % orientation difference (deg)
	d.Properties.VariableDescriptions{'resp'} = 'Orientation disparity (deg)';

function [d, m] = doCrop(d, m)

% Crop neuronal locations in response
%	Input: m.crop.loc = width of square area to retain (deg)

	% Change response to image
	r = d.resp; % response: ps x ks x qs; ps and qs can be multi-dimensional
	if exist('d.x', 'var'), x = d.x; else, x = m.p.x; end % x locations
	xs = length(x); % number of locations
	s = size(r); % response size
	dim = d.Properties.CustomProperties.RespDim; % response dimensions
	[~, i] = ismember('loc', dim); % index of location in response
	if i % there is a 'loc' dimension
		f = "linear"; % response location format
		s = [s(1: i - 1), xs, xs, s(i + 1: end)]; % response size after reshaping
	else % assume that response is an image
		f = "image"; % response location format
		[~, i] = ismember('x', dim); % index of x in response
	end
	ps = prod(s(1: i - 1)); % number of elements before location
	r = reshape(r, [ps, xs, xs, s(i + 2: end)]); % change response to image

	% Crop and store
	j = abs(x) <= .5 * m.crop.loc; % indices of locations to keep
	x = x(j); xs = length(x); % update x
	r = r(:, j, j, :); % crop response
	if f == "linear" % return to linear format
		s = [s(1: i - 1), xs * xs, s(i + 2: end)];
	else % assume image format
		s = [s(1: i - 1), xs, xs, s(i + 3: end)];
	end
	r = reshape(r, s); % restore shape
	d.x = repmat(x, [size(d, 1), 1]); d.resp = r; % store

function [d, m] = doDesc(d, m)

% Describe the variables in the data table

	desc = d.Properties.VariableDescriptions; % variable descriptions
	undesc = find(strcmp('', desc)); % indices of undescribed variables
	for i = undesc % loop over undescribed variables
		name = d.Properties.VariableNames{i}; % name of current variable
		switch name % describe this variable
			case 'cont', desc{i} = 'Contrast';	
			case 'dir', desc{i} = 'Stimulus direction (deg ACW from rightward)';
			case 'disp', desc{i} = 'Location disparity (deg)';
			case 'phaseS', desc{i} = 'Spatial phase (deg)';
			case 'resp'
				if m.p.act, desc{i} = 'Impulse rate (Hz)';
				else, desc{i} = 'Generator potential (mV)'; end
			case 'time', desc{i} = 'Time (s)';
			case 'x', desc{i} = 'Horizontal location (deg)';
			case 'xStim', desc{i} = 'Stimulus x-location (deg)';
			case 'y', desc{i} = 'Vertical location (deg)';
			case 'yStim', desc{i} = 'Stimulus y-location (deg)';
		end
	end
	d.Properties.VariableDescriptions = desc;

function [d, m] = doDir(d, m)

% Calculate preferred direction from tuning curve

	r = d.resp; % response: 1 x ks x dirs
	[~, i] = max(r, [], 3); % find maximum response across directions: 1 x ks
	dir = d.dir; % directions (deg): 1 x dirs
	r = dir(i(:)); % preferred direction (deg): 1 x ks
	xs = length(d.x); % number of cortical x locations
	r = reshape(r, [1, xs, xs]); % reshape as image: 1 x xs x xs
	if isfield(m.dir, 'orient') && m.dir.orient == 1 % convert to orientation
		r = 2 * mod(r, 180); % store two times orientation to make it cyclic
	end
	r = exp(1i * pi * r / 180); % make it a unit vector: 1 x xs x ys
	d.resp = r; % store

function [d, m] = doDirCor(d, m)

% Correlate maps of preferred orientation

	orC = d.orC; orI = d.orI; % preferred orientations: xs x 1
	switch m.dirCor.method % which type of correlation?
		case 'circ' % circular
			orC = 2 * pi * orC/ 180; orI = 2 * pi * orI/ 180;
				% twice orientation, to make it cyclic (radians)
			[c, p] = circ_corrcc(orC, orI); % circular correlation
		case 'linear'
			[c, p] = corrcoef(orC, orI, 'rows', 'complete'); % corr. matrix: 2 x 2
			c = c(2); p = p(2); % keep the significant components
	end
	d = d(1, :); % keep only first line
	d.cor = c; d.prob = p; % store

function [d, m] = doDirDev(d, m)

% Prepare map of preferred direction from values obtained during development

	dirP = d.dirP; % preferred direction (deg): 1 x ks
	if m.dir.orient % convert direction to orientation
		dirP = mod(dirP, 180);
	end
	xs = length(m.p.x); % number of cortical x locations
	dirP = reshape(dirP, [xs, xs]); % convert to image: xs x ys
	d.dirP = shiftdim(dirP, -1); % store
	d.x = m.p.x; d.y = m.p.x; % x and y axes

function [d, m] = doDom(d, m) % calculate ocular dominance index

	% Optimal direction over both eyes, or individually?
	if isfield(m.dom, 'bin'), bin = m.dom.bin; % user-specified
	else, bin = 1; end % default: optimum over both eyes
	
	% Calculate
	r = d.resp; % response (Hz): 1 x ks x dirs x es
	r = r(:, :, :, end - 1: end); % remove binocular stimulation, if present
	switch bin % optimum direction?
		case 0 % over each eye
			r = max(r, [], 3); % maximum for each eye: 1 x ks x 1 x es
			rC = r(1, :, 1, 1); % contralateral resp. in preferred direction: 1 x ks
			rI = r(1, :, 1, 2); % contralateral resp. in preferred direction: 1 x ks
			ind = rI ./ (rC + rI); % index: 1 x ks
		case 1 % over both eyes
			s = size(r); ks = s(2); % number of neurons
			[~, i] = max(r, [], [3, 4], 'linear'); % index of maximum response: 1 x ks
			[~, ~, i, ~] = ind2sub(s, i); % index of preferred direction: 1 x ks
			switch 'yes' % loop?
				case 'no' % calculate with subscripts
					j = sub2ind(s, ones(1, ks), 1: ks, i, ones(1, ks)); % indices for contra.
					rC = r(j); % contralateral response in preferred direction
					j = sub2ind(s, ones(1, ks), 1: ks, i, repmat(2, [1, ks])); % ipsi. indices
					rI = r(j); % ipsilateral response in preferred direction
					ind = rI ./ (rI + rC); % index: 1 x ks
				case 'yes' % loop over neurons
					ind = zeros(1, ks); % allocate storage for index: 1 x ks
					for k = 1: ks % loop over neurons
						rC = r(1, k, i(k), 1); % contralateral response in preferred direction
						rI = r(1, k, i(k), 2); % ipsilateral response in preferred direction
						ind(1, k) = rI / (rI + rC); % index: 1 x ks
					end
			end
	end
	
	% Store
	d.resp = ind; % store index: 1 x ks
	d.Properties.VariableDescriptions{'resp'} = ...
		'Ocular dominance index (contra. = 0)'; % describe output
	d.Properties.CustomProperties.RespDim = {'', 'loc'}; % response dimensions

function [d, m] = doExport(d, m) % export axes or figure to EPS file

	% Set inputs
	if isfield(m.export, 'obj') % find type of graphics object to export
		t = m.export.obj; % user-specified
	else
		t = 'figure'; % default
	end

	% Export
	switch t % obtain graphics object handle
		case 'axes', h = gca; % handle of current axes
		case 'figure', h = gcf; % handle of current figure
	end
	exportgraphics(h, '/Users/alan/Desktop/Bin.eps', 'colorSpace', 'cmyk');
	
function [d, m] = doFit(d, m)

% Fit model to direction tuning curve

	% Prepare for regression
	x = d.dir'; % predictor: use column vector
	y = d.resp'; % response
	fun = m.modelOrient; % model to fit
	[yMax, i] = max(y); % estimate model coefficients
	dirP = x(i); % preferred direction (deg)
	i = i - 2: i + 2; i = mod(i - 1, length(x)) + 1; % indices around maximum
	yA = y; yA(i) = 0; % response without maximum
	[~, i] = max(yA); % maximum of antipreferred direction
	dirA = x(i); % antipreferred direction (deg)
	b0 = [0, yMax, .5 * yMax, 10, dirP, dirA]; % initial estimate of coefficients
	cName = {'r0', 'r1', 'r2', 'band', 'dirP', 'dirA'}; % coefficient names
	arg = {'coefficientNames', cName}; % fitnlm arguments
	warning('off', 'MATLAB:rankDeficientMatrix'); % hide warnings
	warning('off', 'stats:nlinfit:ModelConstantWRTParam');
	warning('off', 'stats:nlinfit:IllConditionedJacobian');
	warning('off', 'stats:nlinfit:IterationLimitExceeded');
	lastwarn(''); % remove warning in preparation for next
	
	% Prepare output file
	c = nan(1, length(cName)); % coefficient values are missing
	dC = array2table(c, 'variableNames', cName);
	dC.rSq = nan; % adjusted r-squared
	dC.ind = nan; % direction selectivity index
	d.dirP = []; % remove preferred direction used for calculating weights
	dC = [d, dC]; % concatenate with input file
	dC.Properties.VariableDescriptions{'r1'} = 'Response amplitude (Hz)';
	dC.Properties.VariableDescriptions{'band'} = 'Direction bandwidth (deg)';
	dC.Properties.VariableDescriptions{'dirP'} = 'Preferred direction (deg)';
	dC.Properties.VariableDescriptions{'rSq'} = 'Adjusted r-squared';
	dC.Properties.VariableDescriptions{'ind'} = 'Direction selectivity index';
	switch 'nan' % make default file in case regression doesn't work
		case 'empty', d = []; % old method
		case 'nan', d = dC;
	end
	
	% Fit
	try % try fitting
		model = fitnlm(x, y, fun, b0, arg{:});
	catch % there was an error
		return % use default file
	end
	m.model{m.group} = model;
	
	% Process warnings
	[~, w] = lastwarn; % find the warning ID
	if ~ isempty(w) % there was a warning
		%	return % use default file
	end
		
	% Make table of regression coefficients
	dC(:, cName) = array2table(model.Coefficients.Estimate'); % make it a table
	dC.band = acosd(1 - log(2) / dC.band); % half-width at half-height (deg)
	dC.rSq = model.Rsquared.Adjusted;

	% Fix coefficient values
	r1 = dC.r1; r2 = dC.r2; dirP = dC.dirP; dirA = dC.dirA;
	if r1 < r2 % r1 is assumed to be preferred direction
		r1 = r2; r2 = dC.r1; % switch amplitudes
		dirP = dirA; dirA = dC.dirP; % switch directions
	end
	if r1 < 0 % can't fix this
		return % use default file
	end
	if r2 < 0 % presumably results from noise
		r2 = 0;
	end
	if ~ isreal(dC.band) % can't fix this
		return % use default file
	end
	dC.ind = (r1 - r2) / (r1 + r2); % direction selectivity index
	dC.r1 = r1; dC.r2 = r2; % amplitudes
	dC.dirP = mod(dirP + 180, 360) - 180; % range is [-180, 180)
	dC.dirA = mod(dirA + 180, 360) - 180;
	d = dC; % store

function [d, m] = doFitDisp(d, m)

% Fit model to disparity tuning curve

	% Prepare for regression
	x = d.disp'; % predictor: fitnlm requires column vector
	y = d.resp'; % response
	fun = m.modelDisp; % model to fit
	r0 = 0; % resting impulse rate (Hz)
	[r, i] = max(y); % peak impulse rate (Hz)
	dispP = x(i); % preferred disparity (deg)
	b0 = [r0, r, dispP]; % initial parameter estimates
	n = {'r0', 'r', 'dispP'}; % coefficient names

	% Fit and store
	model = fitnlm(x, y, fun, b0, 'coefficientNames', n); % fit data
	m.model{m.group} = model; % store model
	for i = 1: length(n) % loop over coefficients
		d.(n{i}) = model.Coefficients.Estimate(i); % store coeffient value in table
	end

function [d, m] = doHist(d, m)

% Calculate histogram

	% Initialise
	if isfield(m.hist, 'edges') % set edges or number of bins
		arg = m.hist.edges; % user-specified
	else
		arg = 10; % number of bins
	end
	
	% Calculate histogram
	x = d.(m.x); % data values
	[n, e] = histcounts(x, arg); % obtain histogram counts and edges
	w = e(2) - e(1); % bin width
	c = .5 * w + e(1: end - 1); % bin centres
	d = d(1, :); % keep only the first row
	d.(m.x) = c; % bin centres
	d.edge = e; % bin edges
	d.(m.y) = n; % counts
	d.Properties.VariableDescriptions{'edge'} = 'Edge';
	d.Properties.VariableDescriptions{m.y} = 'Count';
	
	% Perform chi-square goodness-of-fit test, assuming uniform prob. density
	if isfield(m.hist, 'test')
		ex = repmat(mean(n), [1, length(n)]);
		chi2gof(x, 'edges', e, 'expected', ex);
	end

function [d, m] = doLoc(d, m)

% Select visual field locations and unpack them

	% Prepare response variable
	y = d.resp; % response variable: 1 x ps, where ps can be multidimensional
	y = shiftdim(y, 1); % remove leading single-element dimension
	dim = d.Properties.CustomProperties.RespDim; % response dimensions
	[~, i] = ismember('loc', dim); % index of location in response
	i = i - 1; % dimension representing location
	y = permute(y, [i, 1: i - 1, i + 1: ndims(y)]); % shift it to first
	s = size(y); % size
	
	% Specify locations to select
	if m.p.cort, l = m.p.loc; % cortical locations
	else, l = m.p.chan; % subcortical locations
	end % l is list of all locations
	if isfield(m.loc, 'all') % find locations
		loc = l; % all locations
	elseif isfield(m.loc, 'range') % range of locations
		loc = m.loc.range; % lower left and upper right corners
		locs = round(1 + m.p.densC * (loc(2, :) - loc(1, :))); % number of locations
		[locX, locY] = ndgrid(linspace(loc(1, 1), loc(2, 1), locs(1)), ...
			linspace(loc(1, 2), loc(2, 2), locs(2))); % locations as grid
		loc = [locX(:), locY(:)]; % locations as list
	else % list of individual locations
		loc = m.loc.loc; % locations to select
	end
	
	% Select locations
	if ~ isfield(m.loc, 'all') % subset of locations
		i = knnsearch(l(:, 1: 2), loc); % location closest to loc
		loc = l(i, :); % use model locations, not user estimates
		y = y(i, :); % keep only selected locations
	end
	locs = size(y, 1); % number of locations
	s(1) = locs; y = reshape(y, s); % restore shape
	
	% Unpack
	desc = d.Properties.VariableDescriptions{'resp'}; % response description
	d.resp = []; % remove during replication, restore below
	d = repmat(d, [locs, 1]); % one row for each location
	d.resp = y; % store response
	d.Properties.VariableDescriptions{'resp'} = desc; % restore description
	d.x = loc(:, 1); d.y = loc(:, 2); % store location
	[~, i] = ismember('loc', dim); % index of location dimension
	dim(i) = []; d.Properties.CustomProperties.RespDim = dim; % update dimensions

function [d, m] = doMono(d, m)

% Prepare to plot monocularity versus orientation difference magnitude

	% Prepare ocular dominance data
	r = d.resp; % ocular dominance index: 1 x ks
	r = r(:); % make it a column vector: ks x 1
	r = 2 * abs(r - .5); % monocularity: ks x 1
	cont = d.cont; % current contrast: 1 x 1
	
	% Prepare orientation disparity data and store
	load([m.folder, 'Orient disp.mat'], 'd'); % orientation disparity
	i = d.cont == cont; d = d(i, :); % keep only current contrast
	d = sortrows(d, {'y', 'x'}); % same order as Matlab array
	d.resp = abs(d.resp); % orientation disparity magnitude: ks x 1
	d.Properties.VariableDescriptions{'resp'} = ...
		'Orientation difference magnitude (deg)';
	d.mono = r(:); % add monocularity: ks x 1
	d.Properties.VariableDescriptions{'mono'} = 'Monocularity';
	
	% Calculate  and store correlation
	[c, p] = corrcoef(d.resp, d.mono); % correlation coefficient
	rows = size(d, 1); % number of rows in d
	d.cor = repmat(c(2), [rows, 1]); % store
	d.prob = repmat(p(2), [rows, 1]); % store
	
	% Bin and average monocularity
	d = sortrows(d, {'resp'}); % sort rows by orientation disparity
	disp = d.resp; % orientation disparity (deg): rows x 1
	dispMax = 90; % maximum orientation disparity (deg) (assume minimum is 0)
	bs = 10; % number of bins
	e = linspace(0, 1, bs + 1) * dispMax; % bin edges (deg): (bs + 1) x 1
	dis = zeros(bs, 1); mon = zeros(bs, 1); % allocate storage
	for i = 1: bs % loop over bins
		dis(i) = mean(e(i: i + 1)); % bin centre (deg)
		j = e(i) <= disp; % rows in current bin
		if i < bs, j = j & disp < e(i + 1); % all but the last bin
		else, j = j & disp <= e(i + 1); % last bin
		end
		mon(i) = mean(d.mono(j)); % mean monocularity
	end
	d = d(1: bs, :); % keep only bs rows
	d.resp = dis; d.mono = mon; % store

function [d, m] = doMovie(d, m)
		
% Compile and run stimulus movie
	
	% Initialise
	s = d.stim; % stimulus
	fs = size(s, 1); % number of movie frames
	x = d.x(1, :); y = x;
	colormap(m.set.colormap); % colour map

	% Compile movie
	figure(gcf); % make the figure visible
	for i = 1: fs % loop over frames
		sC = shiftdim(s(i, :, :), 1)'; % current stimulus, x is horizontal
		imagesc(x, y, sC); % draw image
		colorbar; caxis(m.set.caxis); % colour axis limits
		if i == 1, pause; % wait at first frame until a key is pressed
		else, pause(.1); % pause between frames
		end
	end

function [d, m] = doOdi(d, m)

% Calculate ocular dominance index

	r = d.r1; % peak response in direction tuning function (Hz): es x 1
	rC = r(1); rI = r(2); % contralateral and ipsilateral responses
	d = d(1, :); % keep only first row
	d.ind = (rC - rI) / (rC + rI); % ocular dominance index
	d.Properties.VariableDescriptions{'ind'} = ...
		'Ocular dominance index (contra. = 1)';
	
function [d, m] = doPack(d, m)

% Pack cortical locations

	% Process inputs
	x = unique(d.x); xs = length(x); % xs, number of xs
	y = unique(d.y); ys = length(y); % ys, number of ys
	d = sortrows(d, {'y', 'x'}); % sort so that x varies fastest
	band = reshape(d.band, [xs, ys]); % bandwidth
	dirP = reshape(d.dirP, [xs, ys]); % preferred direction
	ind = reshape(d.ind, [xs, ys]); % direction selectivity or ocular dom. index
	
	% Store
	d = d(1, :); % keep only first line
	d.x = x'; d.y = y'; % x, y
	d.band = shiftdim(band, -1); % 1 x xs x ys
	d.dirP = shiftdim(dirP, -1);
	d.ind = shiftdim(ind, -1);

function [d, m] = doPeak(d, m) % calculate mean response in preferred direction

	r = d.resp; % response: cs x ks x ds x es
	r = max(r, [], 3, 'linear'); % index of maximum resp.: cs x ks x 1 x es
	if isfield(m.peak, 'mean') % take mean?
		r = mean(r, 2); % take mean over all neurons: cs x 1 x 1 x es
		d.resp = permute(r, [1, 4, 2, 3]); % store: cs x es
		d.Properties.CustomProperties.RespDim = {'cycle', 'eye'}; % update
	else
		d.resp = permute(r, [1, 2, 4, 3]); % store: cs x ks x es
		d.Properties.CustomProperties.RespDim = {'cycle', 'loc', 'eye'}; % update
	end

function [d, m] = doPrep(d, m)
		
% Prepare to plot

	r = d.resp; % response: 1 x ps (ps can be multidimensional)
	if isfield(m.prep, 'angle') % convert direction vector to angle
		r = 180 * angle(r) / pi; % angle (deg)
		d.resp = r; % store
	end
	if isfield(m.prep, 'image') % convert response to image
		xs = length(d.x); % number of x values
		d.resp = reshape(r, [1, xs, xs]); % image
	end
	if isfield(m.prep, 'norm') % normalise by maximum
		r = d.count; % histogram count
		r = r ./ max(r, [], 2); % normalise
		d.count = r; % store
	end
	if isfield(m.prep, 'orient') % convert angle to orientation
		if m.prep.orient % convert?
			r = .5 * mod(r, 360); % orientation (deg), halved to reverse circularity
			d.resp = r; % store
		end
	end
	if isfield(m.prep, 'wrap') % make contours continuous
		x = d.(m.x); % x values
		%	dx = x(2) - x(1); x = [x; x(end) + dx]; % add first x value to end
		%	d(end + 1, :) = d(1, :); d.(m.x) = x; % store
		dx = x(2) - x(1); x = [x, x(end) + dx]; % add first x value to end
		d.(m.x) = x; % store
	end
	if isfield(m.prep, 'y') % add y values
		d.y = d.x; % same as x values
	end

function [d, m] = doPrint(d, m)

% Print the current figure to a PDF file

	f = gcf; % current figure
	%	f.PaperOrientation = 'landscape';
	print(f, 'Bin', '-dpdf', '-bestFit');

function [d, m] = doRefine(d, m)

% Calculate finely-spaced range of xs

	if isfield(m.refine, 'n') % set number of xs
		n = m.refine.n; % user-supplied
	else
		n = 100; % default
	end
	x = d.(m.x); % original xs
	xR = linspace(min(x), max(x), n); % refined xs
	d.(m.x) = xR; % store

function [d, m] = doResize(d, m)

% Resize image by interpolation

	% Obtain inputs
	if isfield(m.resize, 'power') % power is specified
		p = m.resize.power; % image size will be multiplied by 2 ^ p
		if p == 0, return, end % nothing to do
	else, p = 2; % default
	end

	% Interpolate
	r = d.resp; % image: 1 x xs x ys x ps, ps can be multi-dimensional
	r = shiftdim(r, 1); % shift image to first two dimensions: xs x ys x ps
	xs = size(r, 1); % number of x values
	xs = 2 ^ p * (xs - 1) + 1; % increased number of x values
	r = imresize(r, [xs, xs]); % interpolate: xs x ys x ps
	
	%	Store
	if isfield(m.resize, 'x') % x values are provided
		xName = m.resize.x; % name of x-value variable
		x = d.(xName); % x values
		x = linspace(x(1), x(end), xs); % recalculate x values
		d.(xName) = x; % store
	end
	d.resp = shiftdim(r, -1); % store image: 1 x xs x ys x ps

function [d, m] = doSelDir(d, m)

% Select disparity tuning curve in preferred direction

	% Select tuning curve that maximises response
	r = d.resp; % response (Hz): 1 x ks x dirs x disps
	dim = d.Properties.CustomProperties.RespDim; % response dimensions
	s = size(r); ks = s(2); disps = s(4); % number of neurons, disparities
	[~, i] = max(r, [], [3, 4], 'linear'); % index of max. resp.: 1 x ks
	[~, ~, i, j] = ind2sub(s, i); % indices of pref. dir. and disparity: 1 x ks
	rDisp = zeros(1, ks, disps); % allocate storage
	for k = 1: ks % loop over neurons
		rDisp(1, k, :) = r(1, k, i(k), :); % tuning curve in pref. direction
	end

	% Store
	d.dirP = d.dir(i(:)); % preferred direction (deg): 1 x ks
	disp = d.disp(j(:)); % preferred disparity (deg): 1 x ks
	if isfield(m.selDir, 'resp') % set response variable
		d.resp = disp; % preferred disparity (deg): 1 x ks
		dim(3: 4) = []; % response doesn't include direction or disparity dim.
	else % default
		d.dispP = disp; % preferred disparity (deg): 1 x ks
		d.resp = rDisp; % response: 1 x ks x disps
		dim(3) = []; % response doesn't include direction dimensions
	end
	d.Properties.CustomProperties.RespDim = dim; % update dimensions

function [d, m] = doStim(~, m)

% Calculate the stimulus

	% Calculate
	t = 0: m.p.dt: m.p.time; % times
	ts = length(t); % number of times
	x = m.p.x; y = x; % x and y values
	s = m.calStim(t, x, y, m); % stimulus: ts x xs x ys
	
	% Store
	d = table(t, x, y, 'variableNames', {'t', 'x', 'y'});
	d = repmat(d, [ts, 1]); % one row for each time
	d.t = t'; % time
	d.stim = s; % stimulus

function [d, m] = doUnpack(d, m)

% Unpack parameters in the response array: assume one-row input

	% Set inputs
	if isfield(m.unpack, 'par') % names of parameters to unpack
		par = m.unpack.par; % user-specified
	else
		par = m.resp.par; % default
	end
	if isfield(m.unpack, 'resp') % name of response variable
		resp = m.unpack.resp; % user-specified
	else
		resp = 'resp'; % default
	end
	
	% Obtain values of parameters to be unpacked
	if ~ iscell(par), par = {par}; end % make sure that it's a cell array
	pars = length(par); % number of parameters to be unpacked
	val = cell(1, pars); % values of parameters to be unpacked: allocate storage
	valE = val; % expanded values, to be stored in d
	s = zeros(1, pars); % size of parameter array: allocate storage
	for i = 1: pars % loop over parameters
		parC = par{i}; % name of current parameter
		%	val{i} = m.resp.(parC); % values of this parameter
		val{i} = d.(parC); % values of this parameter
		s(i) = length(val{i}); % number of values
	end
	[valE{:}] = ndgrid(val{:}); % expand values
	ss = prod(s); % number of values
	
	% Store
	r = d.(resp); % response: first dimension is assumed to have a single element
	desc = d.Properties.VariableDescriptions{resp}; % response description
	d.(resp) = []; % too big to replicate
	d = repmat(d, [ss, 1]); % new number of rows equals number of values
	for i = 1: pars % loop over parameters
		parC = par{i}; % name of current parameter
		d.(parC) = valE{i}(:); % store as column vector
	end
	dim = d.Properties.CustomProperties.RespDim; % response dimensions
	[~, iU] = ismember(par, dim); % resp dimensions of parameters
	i = 1: ndims(r); i(iU) = []; % indices of remaining parameters
	%	i = circshift(i, -1); % remove leading singleton
	r = permute(r, [iU, i(2: end), 1]); % move unpacked parameters to left
	s = size(r); s(1: pars) = []; % s = [ss, s]; % new size of response array
	r = reshape(r, [ss, s]); % reshape response
	d.(resp) = r; % store
	d.Properties.VariableDescriptions{resp} = desc; % restore description
	dim(iU) = []; d.Properties.CustomProperties.RespDim = dim; % update

function m = setVis
	
% setVis: set the parameters for the model of visual signal processing model

	% Set the development parameters
	m.p.contra = 0; % fraction of contralateral cycles before ipsi. eye starts
	m.p.cycles = floor(linspace(0, 1, 6) * 125000); % development cycles to store
	m.p.devW = 0; % s.d. of synaptic weight starting value
	m.p.file = 'Bin.mat'; % file containing weights
	m.p.mono = .4; % fraction of cycles with monocular stimulation
	m.p.weightIni = 'const'; % initial synaptic weight: const, dens or rand

	% Set the structural parameters
	m.p.densS = [26.6, 24.4]; % ganglion cell density (cells/deg^2): off, on
	m.p.densC = 5; % (nominal) cortical cell density (cells/deg)
	m.p.dev = .166; % s.d. of same-sign ganglion cell separation: s.d/mean
	m.p.stages = [4, 5]; % number of stages: subcortical, cortical
	m.p.wid = 10; % visual field width (deg)
	
	% Set the stimulus parameters
	m.p.cont = .3; % contrast
	m.p.dir = 0; % direction relative to rightward (deg anticlockwise)
	m.p.disp = 0; % location disparity (deg)
	m.p.dur = .05; % stimulus duration (s)
	m.p.eye = 0; % 0 for bilateral stimulation, 1 for contralateral, 2 for ipsi.
	m.p.freqS = .5; % spatial frequency (cycles/deg)
	m.p.freqT = 2; % temporal frequency (Hz)
	m.p.locE = [0, 0]; % sparse noise element location (deg)
	m.p.phaseS = 0; % grating spatial phase (deg)
	m.p.stim = 'drift'; % drift, reverse or sparse
	m.p.widE = 1; % sparse noise element width (deg)
	
	% Set the functional parameters
	m.p.actI = 21; % inhibitory neuron resting impulse rate (Hz)
	m.p.actS = 14; % subcortical resting impulse rate (Hz)
	m.p.gainGen = 7.2; % generator function gain (Hz/mV)
	m.p.gainS = 450; % contrast sensitivity of centre mechanism (Hz/c.u.)
	m.p.gainSC0 = 7; % gain of subcortical-cortical convergence
	m.p.gainSE0 = 1; % gain of geniculo-excitatory convergence
	m.p.gainSI0 = 1; % gain of geniculo-inhibitory convergence
	m.p.gainIEMax = 1.66; % gain of inhibitory-excitatory convergence
	m.p.radCen = .4; % centre mechanism radius (deg)
	m.p.radGE = .95; % radius of geniculo-excitatory convergence (deg)
	m.p.radIE = .95; % radius of inhibitory-excitatory convergence (deg)
	m.p.tau = .01; % neuron time constant (s)
	m.p.tauDev = .0005; % deviation from m.p.tau (s)
	m.p.tauI = .1; % inhibitory time constant (s)
	
	% Set the computational and display parameters
	m.p.act = 1; % response type: 0 for potential, 1 for impulse rate
	m.p.comp = 'amp'; % response component: amp, complex or phase
	m.p.cort = 1; % stages to analyse or display: 0 for subcortex, 1 for cortex
	m.p.devs = 4; % number of standard deviations over which to calculate gain
	m.p.domain = 'freq'; % response domain: freq or time
	m.p.dt = .01; % temporal sampling interval (s)
	m.p.fs = 64; % number of temporal frequencies: make it even
	m.p.gpu = 0; % 0 for no GPU, 1 for GPU
	m.p.implicit = 1; % calculate stimulus implicitly in response simulation
	m.p.parallel = 0; % 0 for single-stream processing, 1 for parallel
	m.p.profile = 0; % 1 to profile computation, 0 otherwise
	m.p.project = 'Bin'; % research project
	m.p.seed = 0; % random number seed
	m.p.solver = 'solveF'; % function to solve model: solveF or solveT
	m.p.stage = 2; % cortical processing stage to display, excitatory by default
	m.p.time = 1.5; % simulation time (s)
	
	% Set special cases
	if 1 % prevent trailing comments when code folding
		%	m.p.cycles = 100;
		m.p.file = 'BinP.mat';
		%	m.p.file = 'Bin2.mat';
		%	m.p.seed = 2;
	end
