# Supplementary material for: A model for the development of binocular congruence in primary visual cortex
Source: Sci Rep. 2022 Jul 25;12:12669. doi: 10.1038/s41598-022-16739-6 (PMC9314406; doi:10.1038/s41598-022-16739-6)
Supplement: Supplementary file 1 — Supplementary Information. [file 41598_2022_16739_MOESM1_ESM.zip › Code/calBin.m]

function m = calBin(m)

% calBin: calculate structure, stimuli and responses for the visual signal
% processing model

	% Define function handles for functions in this file
	m.calChan = @calChan;
	m.calDom = @calDom;
	m.calGain = @calGain;
	m.calResp = @calResp;
	m.calStim = @calStim;
	m.calTemp = @calTemp;
	m.corField.fun = @calCorField;
	m.cross.fun = @calCross;
	m.disp.fun = @calDisp;
	m.dispCor.fun = @calDispCor;
	m.fig.fun = @calFig;
	m.fitP.fun = @calFitP;
	m.modelDisp = @(b, x)modelDisp(b, x, m);
	m.modelOrient = @modelOrient;
	m.phase.fun = @calPhase;
	m.phaseM.fun = @calPhaseMax;
	m.readFile = @readFile;
	m.reduce.fun = @reduce;
	m.selDir.fun = @selDir;
	m.sub.fun = @calSub;

function m = calChan(m)
	
% Calculate the location of the subcortical channels and cortical cells

	% Calculate subcortical channels
	rng(m.p.seed); % make the results reproducible
	loc = cell(4, 1); % allocate storage
	for j = 1: 2 % contra- then ipsi-lateral eye
		for i = 1: 2 % off- then on-cells

			% Calculate locations, assuming square array
			sep = 1 / sqrt(m.p.densS(i)); % mean separation between cells
			if i == 1 % off-cells
				xP = sep: sep: .5 * m.p.wid; % cells with positive x
				x = [- fliplr(xP), 0, xP]; % all cells
			else % on-cells
				xP = .5 * sep: sep: .5 * m.p.wid; % offset from centre
				x = [- fliplr(xP), xP]; % no central cell
			end
			[x, y] = ndgrid(x); % two-dimensional locations

			% Perturb the array
			dev = m.p.dev * sep; % standard deviation of x location
			x = x + normrnd(0, dev, size(x)); % perturb with Gaussian deviates
			y = y + normrnd(0, dev, size(y));

			% Store
			xs = numel(x); % number of channels
			s = repmat(2 * (i - 1) - 1, [xs, 1]); % channel sign
			e = repmat(j, [xs, 1]); % eye
			loc{i + 2 * (j - 1)} = [x(:), y(:), s, e]; % one row for each channel

		end
	end
	m.p.chan = vertcat(loc{:}); % concatenate signs, eyes

	% Calculate cortical locations
	n = floor(.5 * m.p.wid * m.p.densC); % number of cells with positive x
	x = n / m.p.densC; % maximum x (deg)
	x = linspace(- x, x, 2 * n + 1); % x locations (deg)
	m.p.x = x; % store
	[x, y] = ndgrid(x); % two-dimensional locations (deg)
	m.p.loc = [x(:), y(:)]; % cortical locations (deg): ks x 2
	
function g = calConv(locI, locO, rad) % calculate convergence matrix

%	Input:
%		locI = locations (x, y) of input neurons (deg): is x 2
%		locO = locations (x, y) of output neurons (deg): os x 2
%		rad = radius of Gaussian attenuation (deg): 1 x 1

	locI = permute(locI, [3, 1, 2]); % prepare for subtraction: 1 x is x 2
	locO = permute(locO, [1, 3, 2]); % os x 1 x 2
	g = locO - locI; % displacement of output neuron from input: os x is x 2
	g = sum(g .^ 2, 3); % squared distance of output neuron from input: os x is
	g = exp(- g / rad ^ 2); % Gaussian function of distance: os x is
	g = g ./ sum(g, 2); % sum of input attenuations is 1: os x is

function [d, m] = calCorField(d, m)

% Cross-correlate receptive fields of contralateral and ipsilateral eyes

	% Calculate correlation
	r = d.resp; % potential time course (mV): 1 x ks x es x xs x ys
	[~, ks, ~, xs, ys] = size(r); % number of neurons, locations
	r = permute(r, [4, 5, 2, 3, 1]); % for correl'n: xs x ys x ks x es
	c = zeros(xs + ys - 1, xs + ys - 1, ks); % allocate storage
	for k = 1: ks % loop over neurons
		c(:, :, k) = xcorr2(r(:, :, k, 2), r(:, :, k, 1));
			% cross-correlate eyes: ipsilateral location relative to contralateral
	end
	
	% Crop to the original size
	i = round(.5 * (xs - 1)); % number of elements to crop at start, end
	i = i + (1: xs); % elements to keep
	r = c(i, i, :); % crop: xs x ys x ks
	
	%	Store
	d.resp = shiftdim(r, -1); % response (mV ^ 2): 1 x xs x ys x ks
	d.Properties.CustomProperties.RespDim = {'', 'xStim', 'yxStim', 'loc'};

function [d, m] = calCross(d, m)

% Autocorrelate visual field map to find periodicity

	% Calculate autocorrelation
	switch m.cross.par
		case 'disp' % preferred disparity map
			r = shiftdim(d.resp); % disparity (deg): 1 x ks
			xs = length(d.x); % number of x values
			r = reshape(r, [xs, xs]); % image: xs x ys
			%	r = r - mean(r, 'all'); % subtract mean: xs x ys
		case 'dom' % ocular dominance map
			r = d.resp; % dominance index: 1 x ks
			i = isnan(r); r(i) = .5; % change nans to .5
			xs = length(d.x); % number of x values
			r = reshape(r, [xs, xs]); % image: xs x ys
			r = r - mean(r, 'all'); % subtract mean: xs x ys
		case 'orient' % preferred orientation map
			r = d.dirP; % preferred orientation: 1 x ks
			r = exp(1i * r); % convert to a unit vector: 1 x ks
			xs = length(m.p.x); % number of neurons in horizontal direction
			r = reshape(r, [xs, xs]); % convert to an image: xs x ys
	end
	r = xcorr2(r); % autocorrelation: (2 * xs - 1) x (2 * ys - 1)
	
	% Crop to the original size
	i = round(.5 * (xs - 1)); % number of elements to crop at start, end
	i = i + (1: xs); % elements to keep
	r = r(i, i); % crop: xs x ys
	
	% Remove the central maximum
	if isfield(m.cross, 'core') % m.cross.core exists
		[x, y] = ndgrid(d.x); % grid of x, y (deg)
		x = [x(:), y(:)]; % make it linear: ks x 2
		x = sum(x .^ 2, 2); % square of distance from centre (deg ^ 2): ks x 1
		i = x <= m.cross.core ^ 2; % points close to centre: ks x 1
		r = r(:); r(i) = 0; % remove the central maximum
		r = reshape(r, xs, xs); % restore the shape
	end
	
	%	Store
	%{
	d.resp = shiftdim(r, -1); % store: 1 x xs x ys
	d.Properties.CustomProperties.RespDim = {'', 'x', 'y'};
	%}
	d.resp = r(:).'; % store: 1 x ks
	d.Properties.CustomProperties.RespDim = {'', 'loc'};

function dp = calDeriv(t, p, m)

%	Calculate the derivative of the generator potential
%
%	Internal variables:
%		q(c, z) = generator potential for subcortical channel c and stage z
%		dq(c, z) = time derivative of q
%		r(k, z) = generator potential for cortical location k, stage z
%		dr(k, z) = time derivative of r

	% Set the computed parameters
	dir = 2 * pi * m.p.dir / 360; % motion direction (radians from rightward)
	fS = 2 * pi * m.p.freqS; % spatial frequency (radians/deg)
	fT = 2 * pi * m.p.freqT; % temporal frequency (radians/s)
	tauS = m.p.tau + m.p.chan(:, 3) * m.p.tauDev; % t/c depends on ch. sign
	
	% Sort input into channels and stages
	cs = size(m.p.chan, 1); % number of channels
	zs = m.p.stages(1); % number of subcortical stages
	ns = cs * zs; % number of subcortical neurons
	q = reshape(p(1: ns), [cs, zs]); % cs x zs
	dq = zeros(cs, zs); % allocate storage
	ks = size(m.p.loc, 1); % number of cortical locations
	xs = length(m.p.x); % number of cortical locations along a single dimension
	zs = m.p.stages(2); % number of cortical stages
	r = reshape(p(ns + 1: end), [ks, zs]); % ks x zs
	if m.p.gpu, dr = zeros(ks, zs, 'gpuArray'); % allocate storage in GPU
	else, dr = zeros(ks, zs); end % allocate storage in CPU

	% Calculate subcortical input: dot product of stimulus and receptive field
	switch m.p.stim % stimulus type
		case 'drift' % drifting grating
			if m.p.implicit % stimulus is calculated implicitly
				inp = m.p.cont * exp(-.25 * (m.p.radCen * fS) ^ 2); % dot product
				u = m.p.chan(:, 1: 2) * [cos(dir); sin(dir)];
					% channel locations (deg from centre in direction of motion)
				inp = inp * cos(fS * u - fT * t); % attenuation due to channel location
			else % stimulus is calculated explicity
				inp = calInp(t, m); % doesn't work: don't know why
			end
		case 'sparse' % sparse noise
			m.p.locE = [m.p.xStim, m.p.yStim]; % stimulus location (deg): 1 x 2
			inp = calInp(t, m)'; % dot product
	end
	inp = - (m.p.gainS / m.p.gainGen) * inp; % convert from contrast units to mV

	% Calculate subcortical potentials
	dq(:, 1) = (1 / m.p.tau) * (inp - q(:, 1));
	dq(:, 2) = (1 ./ tauS) .* (- m.p.chan(:, 3) .* q(:, 1) - q(:, 2));
	dq(:, 3) = (1 ./ tauS) .* (q(:, 2) + m.p.actS / m.p.gainGen - q(:, 3));
	dq(:, 4) = (1 ./ tauS) .* (q(:, 3) - q(:, 4));

	% Input from subcortex
	%	g = m.p.gainGE; w = m.p.weight;
	inpS = q(:, 4); % input from subcortex: cs x 1
	%	inpS = sum(g .* w .* inpS)'; % sum over subcortical channels
	inpS = (m.p.gainGEW)' * inpS; % sum over subcortical channels: ks x 1
		
	% Inhibitory dendrites and soma
	inp = m.p.gainSI0 * inpS; % include gain: ks x 1
	dr(:, 1) = (1 ./ m.p.tau) .* (inp - r(:, 1));
	
	% Inhibitory output
	inpI = max(0, r(:, 1)); % rectified input from inhib. cells
	dr(:, 3) = (1 ./ m.p.tauI) .* (inpI - r(:, 3)); % filter
	
	% Inhibitory input to excitatory stage
	inpI = reshape(r(:, 3), [xs, xs]); % xs x xs
	switch 'imfilter' % choose method
		case 'conv' % convolution
			inpI = conv2(inpI, m.p.gainIE, 'same'); % convolution with Gaussian
		case 'imfilter' % imfilter
			inpI = imfilter(inpI, m.p.gainIE); % filter with precalculated gain func.
		case 'imgaussfilt' % filter in spatial or frequency domain
			dev = m.p.radIE / sqrt(2); % standard deviation of Gaussian (deg)
			dev = m.p.densC * dev; % standard deviation of Gaussian (samples)
			inpI = imgaussfilt(inpI, dev); % filter
	end
	inpI = inpI(:); % ks x 1

	% Excitatory cortical stage
	inp = m.p.gainSE0 * inpS; % input from subcortex
	inpI = m.p.gainIE0 * inpI; % inhibitory input
	dr(:, 2) = (1 ./ m.p.tau) .* (inp - inpI - r(:, 2));

	% Vectorise the derivatives
	if m.p.gpu, dr = gather(dr); end % shift from GPU to CPU
	dp = [dq(:); dr(:)]; % vectorise

function [d, m] = calDisp(d, m)

% Calculate location disparity

	r = d.resp; % spatial phase of response maximum (deg): 2 x ks
	r = diff(r); % difference between eyes (deg): 1 x ks
	r = r / (360 * m.p.freqS); % disparity (deg of visual angle): 1 x ks
	d = d(1, :); % keep only first line
	d.resp = r; % store disparity (deg): 1 x ks
	d.Properties.VariableDescriptions{'resp'} = 'Location disparity (deg near)';

function [d, m] = calDispCor(d, m)

% Calculate location disparity from receptive field cross-correlation

	% Calculate locations of cross-correlation maxima
	r = d.resp; % correlation between monocular fields (mV ^ 2): 1 x xs x ys x ks
	[~, i] = max(r, [], [2, 3], 'linear'); % find maximum for each neuron
	[~, x, y, ~] = ind2sub(size(r), i); % indices of maxima
	loc = d.xStim([x(:), y(:)])'; % locations of maxima (deg): 2 x ks
	
	% Project location onto preferred direction
	dir = shiftdim(d.dirP(1, 1, :), 1); % preferred direction (deg): 1 x ks
	dir = pi * dir / 180; % preferred direction (radians): 1 x ks
	dir = [cos(dir); sin(dir)]; % unit vector in preferred direction: 2 x ks
	r = dot(loc, dir); % projected location (deg): 1 x ks
	
	% Use orientation instead of direction
	loc = complex(loc(1, :), loc(2, :)); % loc as complex vector: 1 x ks
	dir = complex(dir(1, :), dir(2, :)); % dir as complex vector: 1 x ks
	a = angle(loc ./ dir); % angle between loc and dir (radians): 1 x ks
	i = abs(a) >= .5 * pi; % dir is in opposite direction to projected loc: 1 x ks
	r(i) = - r(i); % reverse affected projections
	d.resp = r; % store disparity (deg): 1 x ks
	d.Properties.VariableDescriptions{'resp'} = 'Location disparity (deg)';
	d.Properties.CustomProperties.RespDim = {'', 'loc'}; % update resp. dimensions

function r = calDom(m)

% Calculate cell density or ocular dominance map from retinal array

	% Calculate squared distance between each subcort. channel and cortical neuron
	locS = m.p.chan(:, 1: 2); % subcortical locations (deg): js x 2
	js = size(locS, 1); % number of subcortical locations
	locS = reshape(locS, [js, 1, 2]); % add cortical dimension: js x 1 x 2
	locC = m.p.loc; % cortical locations (deg): ks x 2
	ks = size(locC, 1); % number of cortical locations
	locC = reshape(locC, [1, ks, 2]); % add subcortical dimension: 1 x ks x 2
	r = sum((locC - locS) .^ 2, 3); % squared distance (deg^2): js x ks
	
	% Calculate subcortical cell densities
	radSq = m.p.radCen ^ 2; % square of centre radius (deg^2)
	r = exp(- r / radSq) / (pi * radSq); % cell density (1/deg^2): js x ks
	i = m.p.chan(:, 4) == 2; % indices of ipsilateral eye: js x 1
	rI = sum(r(i, :)); % cell density for ipsilateral eye (cells/deg^2): 1 x ks
	rC = sum(r(~ i, :)); % cell density for contra. eye (cells/deg^2): 1 x ks
	
	% Calculate and store cell density or ocular dominance map
	if isfield(m.dom, 'dens') % cell density
		r = [rC; rI]; % density: 2 x ks
	else % ocular dominance
		r = rI - rC; % ipsilateral density less contralateral density: 1 x ks
		r = (r - min(r)) ./ (max(r) - min(r)); % normalise range to [0, 1]
	end
	rows = size(r, 1); % number of rows in output
	xs = length(m.p.x); % number of cortical neurons in each direction
	r = reshape(r, [rows, xs, xs]); % change shape to map: rows x xs x ys

function [d, m] = calFig(~, m) % compile data for a figure

	switch m.fig.type % select figure type
		case 'conv' % calculate convergence functions
			xs = 101; xLim = 1.5; % number of xs, upper x limit
			x = xLim * linspace(-1, 1, xs)'; % visual field locations (deg)
			rad = [m.p.radCen, m.p.radGE]; % radii (deg)
			g = exp(- x .^ 2 ./ rad .^ 2); % convergence function: xs x rs
			x = repmat(x, [2, 1]); % replicate for plotting
			rad = repmat(rad, [xs, 1]); rad = rad(:); g = g(:);
			d = table(x, rad, g, 'variableNames', {'x', 'rad' 'g'}); % store
			d.Properties.VariableDescriptions{'x'} = 'Visual field location (deg)';
			d.Properties.VariableDescriptions{'g'} = 'Convergence function';
		case 'dom' % compile ocular dominance histograms
			v = ["C", "HW", "L", "LV", "SF", "SS"]; % source aliases
			vs = length(v); % number of sources
			load([m.folder, 'OD'], v{:});
			dC = cell(vs, 1); % allocate storage
			for i = 1: vs % loop over sources
				s = v(i); % current source
				d = eval(s); ds = size(d, 1); % current data, number of rows
				dC{i} = table(repmat(s, [ds, 1]), d(:, 1), d(:, 2), 'variableNames', ...
					{'source', 'cat', 'fraction'});
			end
	end
	d = vertcat(dC{:}); % combine data tables over sources
	d.source = categorical(d.source); % make source categorical
	
function [d, m] = calFitP(d, m)

% Fit phase sensitivity curve

	r = d.resp; % response: 1 x zs x ps
	r = r(:, 2, :); % select excitatory stage: 1 x 1 x ps
	r = shiftdim(r); % reshape: ps x 1
	x = pi * d.phaseS' / 180; % spatial phase (radians): ps x 1
	x = [cos(x), sin(x)]; % unit vectors, cosine and sine phase: ps x 2
	b = x \ r; % coefficients of x: 2 x 1
	rS = x * b; % simulated response: % ps x 2 x 2 x 1 = ps x 1
	d.resp = r.'; d.respS = rS.'; % store: 1 x ps

function m = calGain(m)

% Calculate gains

	% Initialise
	cs = size(m.p.chan, 1); % number of channels
	ks = size(m.p.loc, 1); % number of cortical locations

	% Calculate location array: cs x ks x 2
	locS = m.p.chan(:, 1: 2); % subcortical locations: cs x 2
	locS = reshape(locS, [cs, 1, 2]); % create index for cortex: cs x 1 x 2
	locC = m.p.loc; % cortical locations: ks x 2
	locC = reshape(locC, [1, ks, 2]); % create index for subcortex: 1 x ks x 2
	
	% Calculate geniculocortical gain
	dSq = sum((locC - locS) .^ 2, 3); % squares of geniculocortical distances
	g = exp(- dSq / m.p.radGE ^ 2); % weight: cs x ks
	g = g ./ sum(g, 1); % normalise to unity-sum
	if m.p.gpu, g = gpuArray(g); end % make it a GPU array
	m.p.gainGE = m.p.gainSC0 * g; % store
	
	% Calculate inhibitory to excitatory gain
	switch 'img' % method
		case 'dot' % using inhibitory to excitatory weights
			locI = m.p.loc; locC = locI; % cortical locations (deg): ks x 2
			locI = reshape(locI, [ks, 1, 2]); % create inh. neuron index: ks x 1 x 2
			locC = reshape(locC, [1, ks, 2]); % create exc. neuron index: 1 x ks x 2
			dSq = sum((locC - locI) .^ 2, 3); % squares of intracort. dist.: ks x ks
			g = exp(- dSq / m.p.radIE ^ 2); % weight: ks x ks
			g = g ./ sum(g, 1); % normalise to unity-sum
			m.p.gainIE = g; % store
		case 'img' % not using inhibitory to excitatory weights
			x = m.p.x; % cortical locations
			xs = length(x); % number of locations
			dev = m.p.densC * m.p.radIE / sqrt(2); % s.d. of Gaussian (samples)
			s = 2 * ceil(m.p.devs * dev) + 1; % filter size (samples)
			s = max(0, .5 * (xs - s)); % number of samples to discard at each end
			x = x(1 + s: end - s); % reduced set of locations: 1 x xs
			g = exp(- (x / m.p.radIE) .^ 2); % Gaussian profile: 1 x xs
			g = g' * g; % gain: xs x xs
			g = g / sum(g(:)); % normalise to unity-sum
			m.p.gainIE = g; % store
		case 'mat' % use matrix multiplication
			loc = m.p.loc; % cortical locations (deg): ks x 2
			m.p.gainIE = calConv(loc, loc, m.p.radIE); % weight: ks x ks
	end

function inp = calInp(t, m)

% Calculate subcortical input: dot product of stimulus and convergence function
%	Input: one or more stimulus times (s)
% Output: subcortical input at time(s) t for each channel: ts x js

	switch m.p.stim % stimulus type
		
		case 'drift' % drifting grating
			
			x = m.p.x; y = x; % x and y values
			s = squeeze(calStim(t, x, y, m)); % stimulus
			g = exp(- (x / m.p.radCen) .^ 2); % Gaussian profile: 1 x xs
			g = g' * g; % gain: xs x xs
			g = g / sum(g(:)); % normalise to unity-sum
			inp = conv2(s, g, 'same'); % convolution: xs x xs
			inp = interp2(x, y, inp, m.p.chan(:, 1), m.p.chan(:, 2));
				% interpolate at channel locations: js x 1

		case 'sparse' % sparse noise: each element is a square of light or dark

			% Calculate contrast
			js = size(m.p.chan, 1); % number of channels
			cont = zeros(js, 1); % contrast for each channel
			if m.p.eye % ipsilateral stimulation
				i = m.p.chan(:, 4) == m.p.eye; % channels for stimulated eye: js x 1
				cont(i) = m.p.cont; % set contrast for those channels
			else % bilateral stimulation
				cont(:) = m.p.cont; % same contrast for each eye
			end
			m.p.cont = cont; % store: js x 1

			% Calculate stimulus
			sig = m.p.radCen / sqrt(2); % s.d. of convergence function (deg)
			locL = (m.p.locE - .5 * m.p.widE - m.p.chan(:, 1: 2)) / sig;
				% location of element lower edge (standard deviations): js x 2
			locU = (m.p.locE + .5 * m.p.widE - m.p.chan(:, 1: 2)) / sig;
				% location of element upper edge (standard deviations): js x 2
			locL = locL'; locU = locU'; % 2 x js

			% Calculate subcortical input
			t = t(:); % column vector
			i = t <= m.p.dur; % indices of time(s) when element is on: ts x 1
			inp = m.p.cont' .* i .* (normcdf(locU(1, :)) - normcdf(locL(1, :))) .* ...
				(normcdf(locU(2, :)) - normcdf(locL(2, :))); % dot product
			
	end

function [d, m] = calPhase(d, m)

% Prepare to plot phase sensitivity function

	rIn = d.resp; % response: 1 x zs x ps
	r = rIn(:, m.phase.stage, :); r = shiftdim(r, 1); % select stage: 1 x ps
	switch m.phase.comp % response component
		case 'amp'
			r = abs(r); % response amplitude
		case 'complex' % calculate response and simulated response
			rIn = rIn(1, [4, 5], :); % keep only summed responses: 1 x 2 x ps
			p = pi * d.phaseS' / 180; % spatial phase (radians): ps x 1
			u = [cos(p), sin(p)]; % unit vectors, cosine and sine phase: ps x 2
			rS = zeros(2, 2); % simulated response: stages x components, zs x cs
			for i = 1: 2 % inhibitory then excitatory
				rC = shiftdim(rIn(1, i, :), 2); % ps x 1
				rS(i, :) = u \ rC; % regression of response on unit vector
			end
			u = sum(rS, 2); % inh. and exc. vectors: zs x 1
			u = u ./ abs(u); % make them unit vectors: zs x 1
			rM = sqrt(sum(abs(rS) .^ 2, 2)); % response magnitude (mV): zs x 1
			u = rM .* u; % asssign magnitude: zs x 1
			d.respComp = u.'; % excitatory and inhibitory components: 1 x zs
			rA = atan(real(rS(:, 2) ./ rS(:, 1))); % response angle (radians): zs x 1
			rS = u .* cos(p' - rA); % modulate by spatial phase: zs x ps
			rS = diff(rS); % simulated response is exc. - inh.: 1 x ps
			rS = rS / (1 + 1i * m.p.tau * 2 * pi * m.p.freqT); % first-order delay
			rS(end + 1) = rS(1); % complete the ellipse
			d.respSim = rS; % store
		case 'phase'
			r = angle(r); % phase (radians): 1 x ps
			r = unwrap(r); % unwrapped phase (radians): 1 x ps
			if m.phase.shift % shift laterally
				i = diff(r); % differences between successive phases
				[~, i] = max(abs(i)); % index of maximum slope magnitude
				r = circshift(r, - i + 1); % shift so that the maximum slope is first
			end
			r = r - r(1); % set the origin to (0, 0)
			r = unwrap(r); % unwrap again
			r = 180 * r / pi; % phase (deg): 1 x ps
			d.Properties.VariableDescriptions{'resp'} = 'Response phase (deg)';
	end
	d.resp = r;
	
function [d, m] = calPhaseMax(d, m)

% Fit phase sensitivity curve and find phase at which response is maximum

	% Find phase of maximum and store it
	r = d.resp; % response: 1 x ks x zs x ps
	r = r(:, :, 2, :); % select excitatory stage: 1 x ks x 1 x ps
	r = permute(r, [1, 2, 4, 3]); % reshape for storage: 1 x ks x ps
	ks = size(r, 2); % number of neurons
	x = pi * d.phaseS' / 180; % spatial phase (radians): ps x 1
	x = [cos(x), sin(x)]; % unit vectors, cosine and sine phase: ps x 2
	p = zeros(1, ks); % allocate storage for phase of maximum: 1 x ks
	for k = 1: ks % loop over neurons
		rC = r(1, k, :); % phase sensitivity for current neuron: 1 x 1 x ps
		rC = shiftdim(rC); % reshape: ps x 1
		b = x \ rC; % coefficients of x: 2 x 1
		c = b(1); s = b(2); % cosine and sine coefficients
		b = (c * conj(s) + conj(c) * s) / (c * conj(c) - s * conj(s)); % 1 x 1
		p(1, k) = .5 * atand(b); % phase of maximum (deg)
	end
	d.resp = p; % store: 1 x ks
	d.Properties.CustomProperties.RespDim(3) = []; % update dimensions

function [d, m] = calResp(d, m)

% Calculate cortical frequency response for specified model parameter values
%
%	Inputs:
%   m.resp.par = names of parameters with specified values: cell
%   m.resp.pari = values for parameter pari: double
% Output:
%   d.resp = response(freq, cell, stage, par1, par2, ...): double (complex)

	% Initialise model parameters
  g = m.p.gainGE; % geniculocortical convergence function: js x ks 
	w = shiftdim(d.weight, 1); % synaptic weights: js x ks
  m.p.gainGEW = g .* w; % weighted convergence function: js x ks 
	m.p.gainIE0 = d.gainIE0; % current gain
	
	% Initialise response array
	fs = length(m.p.f); % number of frequencies
	ks = size(m.p.loc, 1); % number of cortical cells
	zs = m.p.stages(2); % number of cortical stages
	vs = 1; % default number of parameter values
	if isfield(m.resp, 'par') % there are multiple parameter values
		par = m.resp.par; % parameter names
		if ~ iscell(par), par = {par}; end % make it cell if it isn't already
		pars = length(par); % number of parameters
		s = zeros(1, pars); % number of values for each parameter
		for i = 1: pars % loop over parameters
			s(i) = length(m.resp.(par{i})); % number of values for this parameter
			d.(par{i}) = m.resp.(par{i}); % store values
		end
		vs = prod(s); % number of values
		sub = cell(1, pars); % for subscripts of a value
	end
	resp = zeros(fs, ks, zs, vs); % allocate storage: fs x ks x zs x vs
	
	% Calculate response
	for i = 1: vs % loop over parameter values
		if exist('par', 'var') % parameter values are specified
			[sub{:}] = ind2sub(s, i); % subscripts for current value
			for j = 1: pars % loop over parameters
				v = m.resp.(par{j}); % values for this parameter
				m.p.(par{j}) = v(sub{j}); % set value for this parameter
			end
		end % set current stimulus value
		
		% Calculate response
		switch m.p.solver % frequency or temporal domain?
			case 'solveF' % frequency domain
				[~, pS, pC] = solveF(m); % fft of generator potential (mV)
				dom = "freq"; % domain: frequency response
			case 'solveT' % temporal domain
				[~, pS, pC] = solveT(m); % time course of generator potential (mV)
				dom = "time"; % temporal response
		end
		switch m.p.cort % subcortex or cortex?
			case 0, r = pS; % subcortex: fs x js x zs
			case 1, r = pC; % cortex: fs x ks x zs
		end
		if m.p.act % convert to impulse rate
			if dom == "freq" % this is a frequency response
				r = ifftReal(r); % convert to temporal response
				dom = "time";
			end
			r = m.p.gainGen * max(0, r); % impulse rate (Hz)
		end
		switch m.p.domain % output frequency or temporal response?
			case 'freq' % frequency response
				if dom == "time", r = fft(r); end % convert temporal response
			case 'time' % temporal response
				if dom == "freq", r = ifftReal(r); end % convert frequency resp.
		end
		resp(:, :, :, i) = r; % store the response for this set of parameter values
				
	end
	
	% Store
	d.weight = []; % don't need it anymore
	switch m.p.domain % store domain values
		case 'freq', d.freq = m.p.f;
		case 'time', d.time = m.p.t;
	end
	d.x = m.p.x; % store x values
	d.stage = 1: m.p.stages(2); % store stage numbers
	d.resp = reshape(resp, [1, fs, ks, zs, s]);
		% 1 x fs x ks x zs x ps where ps can be multidimensional
	d.Properties.CustomProperties.RespDim = ...
		[{'', m.p.domain, 'loc', 'stage'}, par]; % response dimensions

function s = calStim(t, x, y, m)

% Calculate the stimulus
% Inputs:
%		t = times (s)
%		x = x locations (deg)
%		y = y locations (deg)
%		m = metadata
%	Ouput:
%		s(t, x, y) (contrast-units): ts x xs x ys

	% Initialise
	xs = length(x); % number of visual field locations
	s = zeros(xs); % zero stimulus
	
	% Calculate grating
	[t, x, y] = ndgrid(t, x, y); % grid times and locations
	phaseT = 2 * pi * m.p.freqT * t; % temporal phase (radians)
	dir = 2 * pi * m.p.dir / 360; % direction (radians)
	u = cos(dir) * x + sin(dir) * y; % location in stimulus direction
	freqS = 2 * pi * m.p.freqS; % spat. freq. (radians / deg)
	phaseS = (pi / 180) * m.p.phaseS; % spatial phase (radians)
	switch m.p.stim
		case 'drift' % drifting grating
			s = cos(u * freqS - phaseT);
		case 'flash' % flashed stationary grating
			s = cos((cos(dir) * x + sin(dir) * y) * freqS + phaseS);
		case 'reverse' % contrast-reversing stationary grating
			%	s = cos(phaseT) .* cos(u * freqS + phaseS);
			s = cos(phaseT) .* cos(u * freqS - phaseS);
	end
	s = m.p.cont * s; % set contrast

function [d, m] = calSub(d, m) % calculate subcortical responses

	% Initialise model parameters
  g = m.p.gainGE; % geniculocortical convergence function: js x ks 
	w = shiftdim(d.weight, 1); % synaptic weights: js x ks
  m.p.gainGEW = g .* w; % weighted convergence function: js x ks 
	m.p.gainIE0 = d.gainIE0; % current gain
	loc = m.p.chan; % subcortical locations: js x 4
	
	%	Calculate and combine responses
	[~, r, ~] = solveF(m); % calculate frequency response (mV): fs x js x zs
	r = ifftReal(r); % convert to temporal response: ts x js x zs
	i = knnsearch(m.p.loc, m.loc.loc); % cortical location: 2 x 1
	%	mult = w(:, i)'; % synaptic modulation: 1 x js
	mult = m.p.gainGEW(:, i)'; % synaptic weight: 1 x js
	r = mult .* r; % multiply response by synaptic weight: ts x js x zs
	i = knnsearch(loc(:, 1: 2), m.loc.sub); % subcortical samples: js x 4
	r = r(:, i, 4); % geniculate time courses (mV): ts x js, js = sum(i)
	if m.sub.sum, r = sum(r, 2); end % sum across channels: ts x 1
	d.time = m.p.t; d.resp = shiftdim(r, -1); % store

function m = calTemp(m)

% Calculate temporal parameters: frequencies and times

	% Calculate fundamental frequency and times
	switch m.p.solver % solver
		case 'solveF'
			fs = m.p.fs; % number of frequencies: assume that it's even
			f = m.p.freqT; % fundamental frequency (Hz)
			t = 1 / f; % duration (s)
			t = linspace(0, t, fs + 1); % times (s)
			t = t(1: end - 1); % open-ended interval
		case 'solveT'
			t = 0: m.p.dt: m.p.time; % simulation times
			t = t(1: end - 1); % open-ended interval: 1 x ts
			fs = length(t); % number of frequencies: assume that it's even
			f = 1 / m.p.time; % fundamental frequency (Hz)
	end
	
	% Calculate frequencies
	i = .5 * fs; % index of highest positive frequency
	i = fftshift(linspace(- i, i - 1, fs)); % indices of fft frequencies
	f = i * f; % frequencies (Hz)
	
	% Store
	m.p.f = f; % frequencies (Hz)
	m.p.t = t; % times (s)

function gainIE0 = calVarGain(m, cycle)

% Calculate gains that change during development

	% Increase gains linearly with development cycle
	switch 'mono' % increase over which cycles?
		case 'all' % all cycles
			cycles = max(m.p.cycles); % number of development cycles
			gainIE0 = 1 + (cycle / cycles) * (m.p.gainIEMax - 1); % inhibitory to exc.
		case 'mono' % cycles with monocular stimulation
			cycles = m.p.mono * max(m.p.cycles); % number of monocular cycles
			gainIE0 = 1 + (cycle / cycles) * (m.p.gainIEMax - 1); % inhibitory to exc.
			gainIE0 = min(gainIE0, m.p.gainIEMax); % enforce maximum
	end

function d = calWeight(m)

% Calculate geniculocortical synaptic weights with Hebbian process

	% Prepare to calculate the weights
	fs = m.p.fs; % number of frequencies
	i = m.p.chan(:, 4) == 1; % channel descriptions for contralateral eye
	cs = size(m.p.chan(i, :), 1); % number of contralateral channels
	js = size(m.p.chan, 1); % number of channels
	ks = size(m.p.loc, 1); % number of cortical locations
	cycles = max(m.p.cycles); % number of development cycles
	cyclesContra = .5 * cycles; % number of contralateral cycles
	cyclesContraOnly = m.p.contra * cyclesContra; % number of contra. only cycles
	cycleContra = 0; % number of completed contralateral cycles
	cycMono = round(m.p.mono * cycles); % number of cycles with monocular stim.
	dirs = 16; % number of directions (deg)
	dir = linspace(-180, 180, dirs + 1); % directions (deg): 1 x (dirs + 1)
	dir = dir(1: dirs); % open-ended interval: 1 x dirs
	if m.p.profile, profile on; end % turn on profiling, if required
	
	% Initialise weights
	switch m.p.weightIni % select initialisation method
		case 'const' % constant weights
			w = ones(js, ks); % set all weights to 1: js x ks
		case 'dens' % weights determined by retinal ganglion cell density
			w = calDom(m); % ocular dominance, [0, 1]: 1 x xs x ys
			w = reshape(w, [1, ks]); % 1 x ks
			w = repmat(w, [cs, 1]); % cs x ks
			w = [1 - w; w]; % js x ks
		case 'rand' % randomise weights
			w = normrnd(1, m.p.devW, [js, ks]); % synaptic weights: js x ks
	end
	w = max(0, min(2, w)); % keep weights in the range 0 - 2: js x ks
	wInc = .2; % weight increment on a cycle
	if m.p.gpu, w = gpuArray(w); end % transfer to GPU

	% Loop over development cycles
	timeS = clock; timeR = timeS; % starting time, report time
	dC = cell(length(m.p.cycles), 1); % allocate storage
	for cycle = 0: cycles % loop over development cycles

		% Report progress
		if cycle == 0 || etime(clock, timeR) >= 120 % 2 minutes after last report
			timeC = etime(clock, timeS); % time since start
			fprintf('Time (s), cycle: %4g, %4g\n', floor(timeC), cycle); % report
			timeR = clock; % report time
		end				

		% Select eye
		if cycle < cyclesContraOnly % only the contralateral eye is changing
			e = 1; % select the contralateral eye
		elseif cycleContra < cyclesContra % both eyes are changing
			e = randi(2); % randomly select an eye
		else % only the ipsilateral eye is changing
			e = 2; % select the ipsilateral eye
		end

		% Select channel and set its weight
		if e == 1 % we're changing the contralateral eye
			cycleContra = cycleContra + 1; % count cycles
			c = randi(cs); % choose a random channel
		else % ipsilateral eye
			c = cs + randi(js - cs); % choose a random channel
		end
		if cycle > 0 % vary weights
			w(c, :) = min(2, w(c, :) + wInc); % increase the weight of that channel
		end
			
		% Select eye(s) to stimulate
		if cycle <= cycMono % monocular stimulation
			m.p.eye = e; % stimulate only the selected eye
			disps = 1; disp = 0; % monocular therefore no location disparity
		else % binocular stimulation
			m.p.eye = 0; disps = 5;
			switch 'linspace' % set location disparities (deg): 1 x disps
				case 'linspace', disp = .5 * linspace(-1, 1, disps);
				case 'randn', disp = .5 * randn(1, disps);
			end
		end
		
		% Set gains
		m.p.gainGEW = m.p.gainGE .* w; % weighted convergence function: js x ks
		%	if m.p.gpu, m.p.gainGEW = gpuArray(m.p.gainGEW); end % shift to GPU
		m.p.gainIE0 = calVarGain(m, cycle); % update gain

		% Calculate cortical response
		q = zeros(2, ks, dirs, disps); % DC and fund. components of potential (mV)
		if m.p.parallel % perform loops in parallel
			parfor i = 1: dirs % loop over directions
				for j = 1: disps % loop over disparities
					[~, ~, p] = solveF(m, dir(i), disp(j)); %#ok<PFBNS> % cortical pot.
					q(:, :, i, j) = p(1: 2, :, 2); % DC and fundamental, excitatory stage
				end
			end
		else % serial processing
			for i = 1: dirs % loop over directions
				m.p.dir = dir(i); % current direction
				for j = 1: disps % loop over disparities
					m.p.disp = disp(j); % current disparity
					[~, ~, p] = solveF(m); % solve model for cortical potential
					q(:, :, i, j) = p(1: 2, :, 2); % DC and fundamental, excitatory stage
				end
			end
		end

		% Replace border resp. with values from opposite side to reduce edge effects
		x = m.p.x; xs = length(x); % x values (deg) and the number of values
		q = reshape(q, [2, xs, xs, dirs, disps]); % im.: 2 x xs x ys x dirs x disps
		i = abs(x) <= .5 * m.p.wid - 1; % trim 1 deg: indices of locations to keep
		j = .5 * (xs - sum(i)); % number of border values to crop
		q = q(:, i, i, :, :); % crop resp.: 2 x xs x xs x dirs x disps, reduced xs
		q = padarray(q, [0, j, j, 0, 0], 'circular'); % replace cropped values
		q = reshape(q, [2, ks, dirs, disps]); % return to original shape
		
		% Find the maximum impulse rate over directions
		p0 = q(1, :, :, :) / fs; % DC potential (mV): 1 x ks x dirs x disps
		p1 = abs(q(2, :, :, :)) * 2 / fs; % fund. pot. (mV): 1 x ks x dirs x disps
		a = p0 + p1; % amplitude of potential (mV): 1 x ks x dirs x disps
		a = m.p.gainGen * max(0, a); % impulse rate (Hz): 1 x ks x dirs x disps
		s = size(a); % number of elements in each dimension
		[a, i] = max(a, [], [3, 4], 'linear'); % maximum over directions: 1 x ks
		[~, ~, i, ~] = ind2sub(s, i); % indices of pref. dir. and disparity: 1 x ks

		% Initalise for weight adjustment
		if cycle == 0 || cycle == cycMono + 1 % initialise responses
			aP = nan(2, ks); % impulse rates on previous cycle: eyes x ks
			dirP = nan(2, ks); % preferred directions on current cycle: eyes x ks
		end
		if cycle > cycMono % set response indices
			e = 1; % use first element only
		end
		
		% Adjust weights
		if ~ isnan(aP(e, 1)) % previous response is available
			j = a == aP(e, :); % neurons for which the response is unchanged: 1 x ks
			w(c, j) = wP(c, j); % leave weight unchanged from previous value: js x ks
			j = a < aP(e, :); % neurons for which the response has decreased: 1 x ks
			w(c, j) = max(0, wP(c, j) - wInc); % decrease weight relative to previous
		end
		aP(e, :) = a; % save for comparison on next cycle: 1 x ks
		dirP(e, :) = dir(i); % preferred direction: 1 x ks
		wP = w; % save for comparison on next cycle: js x ks

		% Store
		[t, j] = ismember(cycle, m.p.cycles); % store this cycle?
		if t % yes: store
			d = table(cycle, gather(shiftdim(w, -1)), m.p.gainIE0, ...
				1: 2, shiftdim(dirP, -1), ...
				'variableNames', {'cycle', 'weight', 'gainIE0', 'eye', 'dirP'});
			d.Properties.Description = m.p.project; % research project
			d.Properties.UserData = m.setVis(); % store default parameters
			d.Properties.VariableDescriptions{1} = ''; % set all descriptions to empty
			d = addprop(d, 'RespDim', 'table'); % add property: response dimensions
			d.Properties.CustomProperties.RespDim = {'', 'eye', 'loc'}; % resp. dim.
			[~, name] = fileparts(m.p.file); % prepare to save
			save([name, num2str(cycle)], 'd'); % save interim results to mat-file
			dC{j} = d; clear d; % store interim results, free memory
		end

	end

	% Save weights and profile
	d = vertcat(dC{:}); % combine data tables
	save(m.p.file, 'd'); % save file
	if m.p.profile % save profile?
		p = profile('info'); % obtain profile information
		save(m.p.file, 'p', '-append'); % append profile to existing file
	end

function y = ifftReal(y, n, dim, err)

% Take the inverse transform, assuming that the result should be real

	% Calculate the inverse
	if exist('dim', 'var')
		y = ifft(y, n, dim); % inverse transform
	else
		y = ifft(y); % default dimension: first non-singleton
	end
	yR = real(y); yI = imag(y); % real and imaginary parts
	
	% Check that the imaginary components are not too large and return real
	if ~ exist('err', 'var'), err = 1e-3; end
	e = abs(yI); % magnitude of imaginary component
	e = max(e(:)); % maximum error
	if e > err % it has substantial imaginary components
		error('Inverse transform has substantial imaginary components');
	else
		y = yR; % make it real
	end

function y = modelDisp(b, x, m)

% Calculate the model for the disparity tuning function

	r0 = b(1); % resting impulse rate (Hz)
	r1 = b(2); % peak impulse rate (Hz)
	dispP = b(3); % preferred disparity (deg)
	freqS = m.p.freqS; % spatial frequency (cycles / deg)
	switch 'rect cos' % choose model type
		case 'rect cos' % rectified cosine
			y = r0 + r1 * abs(cos(pi * freqS * (x - dispP)));
			y = max(0, y); % make it non-negative
		case 'von Mises'
			k = b(4); % coefficient of exponent
			y = r0 + r1 * exp(k * (cos(2 * pi * spatS * (x - dispP)) - 1));
	end

function y = modelOrient(b, x)

% Calculate the model for the orientation tuning function

	r0 = b(1); % resting impulse rate (Hz)
	r1 = b(2); % peak impulse rate 1 (Hz)
	r2 = b(3); % peak impulse rate 2 (Hz)
	k = b(4); % coefficient of exponent
	dirP = b(5); % preferred direction (deg)
	dirA = b(6); % antipreferred direction (deg)
	y = r0 + r1 * exp(k * (cos((pi / 180) * (x - dirP)) - 1)) + ...
		r2 * exp(k * (cos((pi / 180) * (x - dirA)) - 1));

function [d, m] = readFile(m)

% Read or create data file

	% Find data folder
	d = userpath; % default is top folder of search path
	file = m.p.file; % data file name
	if contains(d, 'Alan', 'ignoreCase', 1) % restrict to Alan's computer
		d = [d, filesep, 'Data', filesep, m.p.project]; % data folder
		m.folder = d; % save for later use
		file = [d, filesep, m.p.file]; % data file
	end
	
	% Read or create file
	if exist(file, 'file') % data file exists
		load(file, 'd'); % load data file
	else % no data file
		d = calWeight(m); % generate synaptic weights file
	end

function [d, m] = reduce(d, m)

% Reduce the number of dimensions in response

	% Reduce dimensions
	r = d.resp; % potential time course (mV): 1 x ts x ks x zs x es x cs x xs x ys
	dim = d.Properties.CustomProperties.RespDim; % response dimensions
	r = max(r, [], 2); % maximum response over time (mV)
	r = r(:, :, :, 2, :, :, :, :); % keep only excitatory cell output (mV)
	r = diff(r, [], 6); % response to light less response to dark
	r = permute(r, [1, 3, 5, 7, 8, 2, 4, 6]); % remove single-element dimensions
	
	% Plot peak for positive-going, trough for negative-going
	%{
	r = r(:, :, :, :, :, 2, :, :); % keep only response to light
	r0 = r(1); % resting potential (mV)
	rMin = min(r, [], 2); rMax = max(r, [], 2); % min. and max. responses:
	aMin = abs(rMin - r0); % response amplitude for negative-going response
	aMax = abs(rMax - r0); % response amplitude for positive-going response
	i = aMax < aMin; % negative-going responses
	r = rMax; % default values
	r(i(:)) = rMin(i(:)); % fix negative-going responses
		% cycs x 1 x locs x 1 x es x 1 x xs x ys
	%}

	%	Store
	d.resp = r; % response (mV): 1 x ks x es x xs x ys
	dim([2, 4, 6]) = []; % remove response dimension
	d.Properties.CustomProperties.RespDim = dim;

function [d, m] = selDir(d, m)

% Select preferred and antipreferred directions

	% Initialise
	rIn = d.resp; % correlations: ds x ks x ps: ps can be multidimensional
	s = size(rIn); % number of elements along each dimension
	ds = s(1); % number of directions
	s(1) = 2; % we are reducing ds directions to 2
	dir = d.dir; % stimulus directions: ds x 1
	dirP{1} = d.dirP(1, :); % preferred direction (deg): 1 x ks
	dirP{2} = mod(dirP{1} + 180, 360); % antipreferred direction (deg): 1 x ks
	r = zeros(s); % response, keeping only pref. and anti. directions
	
	% Select and combine
	for i = 1: 2 % loop over relative directions: preferred then antipreferred
		for j = 1: ds % loop over stimulus directions
			k = dirP{i} == dir(j); % cells with relative direction in stimulus dir.
			r(i, k, :) = rIn(j, k, :); % transfer from input response
		end
	end
	
	% Store
	d = d(1: 2, :); % keep only first two rows
	d.dirR = categorical({'pref'; 'anti'}); % label relative direction
	d.resp = r; % response: 2 x ks x ps
	d.Properties.CustomProperties.RespDim(1) = {'dirR'}; % response dimensions
		
function [fD, pS, pC] = solveF(m, dirC, dispC)

%	Solve the model equations in the frequency domain.
%	The stimulus is a drifting or contrast-reversing grating, or sparse noise.
%	The function calculates the discrete Fourier transform of generator potential:
%		pS = subcortical potential with size fs x cs x zs
%		pC = cortical potential, with size fs x ks x zs
%	where fs is the number of frequencies, cs the number of subcortical channels,
%	ks the number of cortical locations, and zs the number of stages.

	% Initialise stimulus parameters and neuronal numbers
	if ~ exist('dirC', 'var') % direction isn't an argument (processing is serial)
		dirC = m.p.dir; % direction (deg)
	end
	if ~ exist('dispC', 'var') % disparity isn't an argument (proc. is serial)
		dispC = m.p.disp; % disparity (deg)
	end
	dir = 2 * pi * dirC / 360; % direction (radians)
	fS = 2 * pi * m.p.freqS; % spatial frequency (radians / deg)
	fT = 2 * pi * m.p.freqT; % temporal frequency (radians / s)
	phaseS = pi * m.p.phaseS / 180; % spatial phase (radians)
	cs = size(m.p.chan, 1); % number of subcortical channels
	ks = size(m.p.loc, 1); % number of cortical locations
	xs = length(m.p.x); % number of cortical locations along a single dimension
	tauS = m.p.tau + m.p.chan(:, 3)' * m.p.tauDev; % t/c depends on ch. sign
	
	% Calculate frequencies
	fD = m.p.f; fs = length(fD); % frequencies (Hz); number of frequencies
	f = 2 * pi * fD; % radians/s
	f = f'; % column vector
	
	% Zero potentials
	pS = zeros(fs, cs, m.p.stages(1)); % subcortical potential: fs x cs x zs
	if m.p.gpu % cortical potential: fs x ks x zs
		pC = zeros(fs, ks, m.p.stages(2), 'gpuArray'); % use GPU
	else
		pC = zeros(fs, ks, m.p.stages(2)); % no GPU
	end

	% First subcortical stage: photoreceptors
	switch m.p.stim % stimulus type
		case {'drift', 'reverse'} % grating
			cont = zeros(cs, 1); % contrast for each channel
			if m.p.eye % ipsilateral stimulation
				i = m.p.chan(:, 4) == m.p.eye; % channels for stimulated eye: cs x 1
				cont(i) = m.p.cont; % set contrast for those channels
			else % bilateral stimulation
				cont(:) = m.p.cont; % same contrast for each eye
			end
			m.p.cont = cont; % store: cs x 1
			r = m.p.cont * exp(-.25 * (m.p.radCen * fS) ^ 2);
				% dot product of stimulus and receptive field: cs x 1
			u = m.p.chan(:, 1: 2) * [cos(dir); sin(dir)];
				% channel locations (deg from centre in direction of motion): cs x 1
			disp = zeros(cs, 1); % phase disparity for each channel (deg): cs x 1
			i = m.p.chan(:, 4) == 2; % channels in ipsilateral eye: cs x 1
			disp(i) = dispC; % offset grating in ipsilateral eye (deg): cs x 1
			switch m.p.stim
				case 'drift' % drifting grating
					r = r .* exp(- 1i * (u + disp) * fS);
						% phase shift for channel location: cs x 1
				case 'reverse' % contrast-reversing grating
					%	u = abs(u); % direction is irrelevant
					%	r = r * cos(u * fS + phaseS); % amp. shift for channel loc.: cs x 1
					r = r .* cos(u * fS - phaseS); % amp. shift for channel loc.: cs x 1
			end
			r = r / (1 + 1i * m.p.tau * fT); % output of first stage
			pS(2, :, 1) = .5 * fs * r; % fundamental fft component
			pS(end, :, 1) = conj(pS(2, :, 1)); % because time course is real
		case 'sparse' % sparse noise
			inp = calInp(m.p.t, m); % dot product: fs x cs
			inp = fft(inp); % Fourier transform: fs x cs
			pS(:, :, 1) = inp ./ (1 + 1i * m.p.tau * f); % output of first stage
	end
	pS(:, :, 1) = - (m.p.gainS / m.p.gainGen) * pS(:, :, 1); % convert to mV
	
	% Later subcortical stages
	pS(:, :, 2) = - m.p.chan(:, 3)' .* pS(:, :, 1) ./ (1 + 1i * tauS .* f);
		% bipolar cells
	pS(:, :, 3) = pS(:, :, 2) ./ (1 + 1i * tauS .* f); % ganglion cells
	pS(1, :, 3) = fs * m.p.actS / m.p.gainGen; % DC fft component
	pS(:, :, 4) = pS(:, :, 3) ./ (1 + 1i * tauS .* f); % geniculate: fs x cs
	
	% Inputs to cortex
	%	g = reshape(m.p.gainGE, [1, cs, ks]); w = reshape(m.p.weight, [1, cs, ks]);
		% prepare to sum: 1 x cs x ks
	gW = m.p.gainGEW; % cs x ks
	switch m.p.stim % stimulus type
		case {'drift', 'reverse'} % cyclic
			p = pS(1: 2, :, 4); % first two components only, to save time: 2 x cs
			%	inpS = sum(g .* w .* p, 2); % sum over channels: 2 x 1 x ks
			%	inpS = squeeze(inpS); % remove channel dimension: 2 x ks
			inpS = p * gW; % weight and sum over channels: 2 x  ks
			inpS(3: fs, :) = zeros(fs - 2, ks); % restore missing components
			inpS(end, :) = conj(inpS(2, :)); % fs x ks
		case 'sparse' % sparse noise
			%	inpS = tall(pS(:, :, 4)); % geniculate output: fs x cs
			%	write('Datastore', inpS); % create datastore
			inpS = pS(:, :, 4); % geniculate output: fs x cs
			inpS = g .* w .* inpS; % sum over channels: fs x cs x ks
			inpS = sum(inpS, 2); % sum over channels: fs x 1 x ks
			%	inpS = gather(inpS); % return to standard array
			inpS = reshape(inpS, [fs, ks]); % remove channel dimension: fs x ks
	end
	
	% Inhibitory cortical stage
	pC(:, :, 1) = m.p.gainSI0 * inpS ./ (1 + 1i * m.p.tau * f); % fs x ks
	
	% Post-somal inhibitory stage
	inpI = ifft(pC(:, :, 1)); % time course: fs x ks
	inpI = max(0, inpI); % rectified time course: fs x ks
	inpI = fft(inpI); % back to frequency domain: fs x ks
	inpI = inpI ./ (1 + 1i * m.p.tauI * f); % filter: fs x ks
	pC(:, :, 3) = inpI; % store
	
	% Inhibitory input to excitatory stage
	switch 'imfilter' % method
		case 'imfilter' % imfilter
			inpI = inpI.'; % transpose: ks x fs
			inpI = reshape(inpI, [xs, xs, fs]); % xs x xs x fs
			inpI = imfilter(inpI, m.p.gainIE); % cross-correlate inhib.
			inpI = reshape(inpI, [ks, fs]); % reverse reshape: ks x fs
			inpI = inpI.'; % transpose: fs x ks
		case 'imgaussfilt' % imgaussfilt
			inpI = inpI.'; % transpose: ks x fs
			inpI = reshape(inpI, [xs, xs, fs]); % xs x xs x fs
			dev = m.p.radIE / sqrt(2); % standard deviation of Gaussian (deg)
			dev = m.p.densC * dev; % standard deviation of Gaussian (samples)
			s = 2 * ceil(m.p.devs * dev) + 1; % filter size (samples)
			inpI = imgaussfilt(real(inpI), dev, 'filterSize', s) + ...
				1i * imgaussfilt(imag(inpI), dev, 'filterSize', s); % filter
			inpI = reshape(inpI, [ks, fs]); % reverse reshape
			inpI = inpI.'; % transpose: fs x ks
		case 'mat' % matrix multiplication
			inpI = inpI * m.p.gainIE'; % (fs x ks) * (ks x ks) = fs x ks
	end

	% Excitatory cortical stage
	inpS = m.p.gainSE0 * inpS; % include gains
	inpI = m.p.gainIE0 * inpI;
	pC(:, :, 2) = (inpS - inpI) ./ (1 + 1i * m.p.tau * f); % filter and store
	
	% Store summed inputs
	pC(:, :, 4) = inpI; % store summed inhibitory input as fourth stage
	pC(:, :, 5) = inpS; % store summed excitatory input as fifth stage
	if m.p.gpu, pC = gather(pC); end % return pC to CPU

function [t, pS, pC] = solveT(m)

% Solve the model equations in the temporal domain.
%	The function calculates the time course of generator potential p(t, c, z),
%	where t is time, c is channel number and z is stage number.

	% Initialise
	cs = size(m.p.chan, 1); % number of subcortical channels
	zsS = m.p.stages(1); % number of subcortical stages
	ks = size(m.p.loc, 1); % number of cortical locations
	zsC = m.p.stages(2); % number of cortical stages
	if m.p.gpu, m.p.gainGE = gpuArray(m.p.gainGE); end % use GPU

	% Calculate potentials
	fun = @(t, p)calDeriv(t, p, m); % function to calculate derivatives
	tSpan = m.p.t; % simulation times
	pS = zeros(cs, zsS); % initial values for subcortex
	pI = m.p.actS / m.p.gainGen; % subcortical resting potential (mV)
	pS(:, 3: 4) = pI; % ganglion cells, geniculate cells
	pC = zeros(ks, zsC); % initial values for cortex
	pI = m.p.gainSC0 * pI; % inhibitory resting potential
	pC(:, [1, 3, 4, 5]) = pI; % inhibitory soma, axon
	pI = (1 - m.p.gainIEMax) * pI; % excitatory resting potential
	pC(:, 2) = pI; % excitatory neurons
	p0 = [pS(:); pC(:)]; % vectorise
	[t, p] = ode45(fun, tSpan, p0); % solve
	
	% Sort potentials into subcortical, cortical
	t = t'; % row vector
	ts = length(t); % number of times
	i = ts * cs * zsS; % number of subcortical values
	pS = reshape(p(1: i), [ts, cs, zsS]); % subcortical potentials: ts x cs x zs
	pC = reshape(p(i + 1: end), [ts, ks, zsC]); % cortical pot.: ts x ks x zs
	if m.p.gpu, pC = gpuArray(pC); end % shift from CPU to GPU

	% Calculate summed inhibitory input to cortical neurons
	p = pC(:, :, 3); % individual inhibitory responses: ts x ks
	xs = length(m.p.x); % number of cortical neurons in one dimension
	p = reshape(p', [xs, xs, ts]); % prepare for filter: xs x xs x ts
	switch 'imfilter' % choose method
		case 'imfilter'
			p = imfilter(p, m.p.gainIE); % filter with precalc. gain: xs x xs x ts
		case 'imgaussfilt'
			dev = m.p.densC * m.p.radIE / sqrt(2); % stand. dev. of Gaussian (samples)
			p = imgaussfilt(p, dev); % filter with Gaussian: xs x xs x ts
	end
	p = reshape(p, [ks, ts])'; % revert to original shape: ts x ks
	pC(:, :, 4) = m.p.gainIE0 * p; % summed inhibition: ts x ks

	% Calculate summed excitatory input to cortical neurons
	%{
	g = shiftdim(m.p.gainGE, -1); % gain from geniculate to cortex: 1 x cs x ks
	w = shiftdim(m.p.weight, -1); % synaptic weights: 1 x cs x ks
	p = pS(:, :, 4); % geniculate output: ts x cs x 1
	try
		p = m.p.gainSE0 * sum(g .* w .* p, 2); % sum over channels: ts x 1 x ks
	catch % error, presumably because array size exceeds maximum
		p = tall(p); % make it a tall array
		p = m.p.gainSE0 * sum(g .* w .* p, 2); % sum over channels: ts x 1 x ks
		p = gather(p); % execute and return a standard array
	end
	pC(:, :, 5) = reshape(p, [ts, ks]); % summed excitation: ts x ks
	%}
	p = pS(:, :, 4); % geniculate output: ts x cs
	p = m.p.gainSE0 * p * m.p.gainGEW; % sum over channels: ts x ks
	pC(:, :, 5) = p; % store: ts x ks
	if m.p.gpu, pC = gather(pC); end % shift from GPU to CPU
